# Supplementary material for: Scrutiny of NolA and NodD1 Regulatory Roles in Symbiotic Compatibility Unveils New Insights into Bradyrhizobium guangxiense CCBAU53363 Interacting with Peanut (Arachis hypogaea) and Mung Bean (Vigna radiata)
Source: Microbiol Spectr. 2022 Dec 8;11(1):e02096-22. doi: 10.1128/spectrum.02096-22 (PMC9927474; doi:10.1128/spectrum.02096-22)
Supplement: Supplemental file 2 — Table S1. Download spectrum.02096-22-s0002.xlsx, XLSX file, 0.01 MB [file spectrum.02096-22-s0002.xlsx]

## Sheet: Table S1
Table S1. Protein identity of CCBAU53363 NolA compared to NolA homologs with full or truncated version from other bradyrhizobia.
Protein name	Full (%)	Truncation(14-129aa) (%)	Protein length (aa)
53363_NolA	100	100	138
51778_NolA	29.46	58.62	240
ORS285_NolA	30.36	59.48	245
USDA61_NolA	31.93	60.34	237
NC92_NolA	32.77	60.34	237
USDA110_NolA	33.19	59.48	237
