# Supplementary material for: Scrutiny of NolA and NodD1 Regulatory Roles in Symbiotic Compatibility Unveils New Insights into Bradyrhizobium guangxiense CCBAU53363 Interacting with Peanut (Arachis hypogaea) and Mung Bean (Vigna radiata)
Source: Microbiol Spectr. 2022 Dec 8;11(1):e02096-22. doi: 10.1128/spectrum.02096-22 (PMC9927474; doi:10.1128/spectrum.02096-22)
Supplement: Supplemental file 3 — Table S2. Download spectrum.02096-22-s0003.xlsx, XLSX file, 2.4 MB [file spectrum.02096-22-s0003.xlsx]

## Sheet: Table S2
Table S2. RNA-seq analysis of CCBAU53363 and the two mutant strains. (A) RNA-seq analysis of CCBAU53363, 53ΔnolA and 53ΔnodD1nolA with 22-h induction by 1 µM genistein. (B) 11 DEGs in 53ΔnolA compared to CCBAU53363 are listed (|Log2R| > 1; false-discovery rate (FDR) < 0.01). (C) Transcription profiles of symbiosis-associated genes in RNA-seq analysis.

## Sheet: Table S2A
Table S2A. RNA-seq analysis of CCBAU53363 and its ΔnolA and ΔnodD1nolA mutants with 22-h induction by 1 µM genistein.
Gene_ID	Gene_length (bp)	Start site in each replicon	End site in each replicon	Strand	Annotation	53ΔnolA vs 53363			53ΔnodD1nolA vs 53363			53ΔnodD1nolA vs 53ΔnolA			TPM									FPKM
						log2FoldChange	pvalue	padjust	log2FoldChange	pvalue	padjust	log2FoldChange	pvalue	padjust	53363-1	53363-2	53363-3	53ΔnolA-1	53ΔnolA-2	53ΔnolA-3	53ΔnodD1nolA-1	53ΔnodD1nolA-2	53ΔnodD1nolA-3	53363-1	53363-2	53363-3	53ΔnolA-1	53ΔnolA-2	53ΔnolA-3	53ΔnodD1nolA-1	53ΔnodD1nolA-2	53ΔnodD1nolA-3
X268_RS00005	1185	536	1720	+	hypothetical protein	-0.104387	0.76239	0.970073	-0.0887933	0.814504	0.924834	0.0115955	0.968233	0.991413	11.6	3.79	4.67	5.33	3.47	6.49	2.99	7.1	6.21	23.43	9.06	10.15	11.92	9.21	15.37	9.01	14.66	14.96
X268_RS00010	267	2287	2021	-	helix-turn-helix transcriptional regulator	-0.682679	0.437482	1	-2.28726	0.0353027	1	-1.59241	0.195688	1	2.04	1.91	3.28	0.53	0.82	2.71	0.42	0	0.75	4.12	4.56	7.12	1.19	2.18	6.42	1.27	0	1.8
X268_RS00015	798	2913	3710	+	helix-turn-helix transcriptional regulator	-0.466538	0.324912	0.885896	-0.67178	0.263147	0.541501	-0.21004	0.632453	0.902342	21.15	3.75	5.26	7.25	4.28	5.49	2.4	11.14	2.69	42.74	8.96	11.43	16.21	11.37	13.01	7.23	23	6.48
X268_RS00020	291	4330	4620	+	helix-turn-helix domain-containing protein	0	1	1	0	1	1	0	1	1	0	0	0	0.46	0	0	0	1.74	0	0	0	0	1.03	0	0	0	3.58	0
X268_RS00030	828	5533	6360	+	hypothetical protein	-0.127015	0.636923	0.949563	0.306906	0.266527	0.545321	0.429572	0.0511158	0.289669	8.82	4.27	4.46	5.8	3.26	4.57	5.24	7.57	6.02	17.83	10.19	9.7	12.96	8.65	10.83	15.75	15.63	14.51
X268_RS00035	2670	7031	9700	+	hypothetical protein	-0.101391	0.77285	0.970232	-0.0649767	0.880367	0.957858	0.0257435	0.942694	0.989766	1.21	0.37	0.64	0.79	0.42	0.5	0.72	0.66	0.36	2.45	0.87	1.4	1.78	1.11	1.19	2.17	1.36	0.88
X268_RS00040	297	9715	10011	+	hypothetical protein	0	1	1	0	1	1	0	1	1	1.06	0	0	0	0	0	0.21	0	0.44	2.15	0	0	0	0	0	0.63	0	1.07
X268_RS00045	1275	9984	11258	+	hypothetical protein	0.709782	0.828582	1	-0.171416	0.891676	1	-0.893804	0.319517	0.731541	0.33	0	0	0.1	0	0.31	0.05	0.11	0.06	0.66	0	0	0.22	0	0.72	0.14	0.23	0.14
X268_RS00050	3387	11273	14659	+	adhesin	-0.0858441	0.824654	0.978967	-0.140684	0.736325	0.88892	-0.0636935	0.806482	0.953646	2.11	0.54	0.71	1.03	0.64	0.88	0.76	1.15	0.63	4.27	1.29	1.55	2.3	1.7	2.08	2.29	2.37	1.53
X268_RS00055	288	14677	14964	+	H-NS histone family protein	0.331044	0.389176	0.894994	1.72874	1.98615e-05	0.000481859	1.39777	4.11758e-05	0.00100853	7.76	3.89	7.76	5.58	7.14	7.88	8.42	20.52	25.81	15.69	9.28	16.85	12.47	18.96	18.68	25.34	42.37	62.18
X268_RS00060	3252	15876	19127	+	adenylate/guanylate cyclase domain-containing protein	0.158458	0.426355	0.899225	0.0297834	0.910395	0.967702	-0.131116	0.577258	0.8825	7.71	4.83	5.7	6.35	4.66	6.45	4.59	5.42	6.46	15.58	11.53	12.39	14.19	12.38	15.28	13.81	11.19	15.57
X268_RS00065	621	19744	19124	-	hypothetical protein	-0.140495	0.650714	0.950143	-0.257657	0.524868	0.768196	-0.115894	0.714258	0.91983	7.54	8.35	11.11	8.34	6.13	7.19	5.13	5.29	9.83	15.24	19.93	24.13	18.65	16.27	17.04	15.43	10.92	23.7
X268_RS00070	573	20318	19746	-	M48 family metalloprotease	0.378712	0.156989	0.828664	0.16383	0.588531	0.811126	-0.219066	0.430753	0.804138	8.44	4.89	6.94	7.89	7.25	6.9	5.24	6.11	7.93	17.06	11.68	15.08	17.63	19.24	16.35	15.77	12.62	19.1
X268_RS00075	954	21601	20648	-	LysR family transcriptional regulator	-0.115964	0.732445	0.966454	-0.380689	0.2892	0.571137	-0.263413	0.362591	0.770018	1.71	1.67	2.55	1.65	1.12	2.1	1.36	1.5	1.25	3.45	3.98	5.54	3.68	2.98	4.97	4.09	3.1	3.02
X268_RS00080	1182	21700	22881	+	MFS transporter	-0.225173	0.538202	0.929467	0.375927	0.307593	0.588779	0.602843	0.0880192	0.395967	0.73	0.58	0.83	0.52	0.55	0.5	0.71	1.22	0.63	1.48	1.4	1.81	1.16	1.45	1.2	2.13	2.52	1.52
X268_RS00085	1563	23011	24573	+	amidase family protein	-0.245087	0.420272	0.899225	-0.738841	0.017793	0.103364	-0.491861	0.0894252	0.399214	104.47	103.36	98.28	70.2	81.19	70.47	35.37	71.97	65.79	211.13	246.76	213.47	156.98	215.47	166.98	106.41	148.6	158.54
X268_RS00090	1302	24862	26163	+	O-acetylhomoserine aminocarboxypropyltransferase/cysteine synthase	-0.662871	0.00583121	0.433898	-0.978326	0.0232067	0.123579	-0.314352	0.41869	0.799333	31.27	15.56	20.4	12.27	8.88	14.69	3.53	12.89	14.63	63.19	37.15	44.31	27.43	23.57	34.8	10.61	26.62	35.25
X268_RS00095	1041	26176	27216	+	homoserine O-succinyltransferase	-0.510162	0.222669	0.872229	-1.43133	0.000724178	0.0101229	-0.923986	0.0114108	0.101323	4.86	1.24	2.4	1.63	0.91	2.35	0.5	1.3	0.91	9.82	2.95	5.21	3.65	2.41	5.57	1.5	2.68	2.19
X268_RS00100	744	27281	28024	+	polysaccharide deacetylase family protein	-0.593377	0.0215126	0.548736	-0.880814	0.00108429	0.0138576	-0.288641	0.258601	0.671107	14.42	7.24	9.22	6.71	3.89	6.8	3.34	6.26	5.06	29.14	17.27	20.03	15	10.31	16.1	10.05	12.92	12.2
X268_RS00105	1866	28227	30092	+	DNA helicase RecQ	-0.330371	0.397881	0.897222	-0.10256	0.829525	0.931865	0.221917	0.524424	0.853096	10.56	2.65	3.45	4.64	2.64	3.37	3.18	7.77	2.41	21.34	6.32	7.5	10.38	7.02	7.99	9.55	16.03	5.81
X268_RS00110	1017	31215	30199	-	1-aminocyclopropane-1-carboxylate deaminase	0.125755	0.645309	0.949667	0.289734	0.273542	0.553503	0.162343	0.522419	0.852603	11.37	8.62	7.76	9.08	8.89	7.72	7.65	11.81	11.27	22.98	20.58	16.86	20.31	23.59	18.29	23	24.39	27.16
X268_RS00115	465	31374	31838	+	Lrp/AsnC family transcriptional regulator	-0.0697589	0.89541	0.988569	-0.801982	0.170905	1	-0.740522	0.194314	0.595334	1.65	0.64	1.03	0.87	0.89	0.83	0.54	0.45	0.52	3.34	1.52	2.23	1.95	2.36	1.96	1.62	0.93	1.26
X268_RS00120	1164	31905	33068	+	pyridoxal-phosphate dependent enzyme	-0.161867	0.52087	0.921351	-0.0521848	0.823039	0.928659	0.108654	0.651132	0.906771	11.2	6.42	7.5	7.19	4.14	8.04	5.57	8.53	7.33	22.64	15.32	16.29	16.08	10.99	19.05	16.77	17.61	17.65
X268_RS00125	561	33175	33735	+	carboxymuconolactone decarboxylase family protein	0.377851	0.25884	0.884025	1.48863	1.28441e-05	0.000333054	1.10746	0.000528737	0.00886876	97.82	99.39	81.76	122.82	115.49	75.83	233.53	205.97	263.27	197.67	237.28	177.59	274.62	306.49	179.67	702.55	425.29	634.38
X268_RS00130	879	34712	33834	-	hypothetical protein	0.201968	0.53718	0.929274	0.898534	0.00218494	0.0237293	0.692058	0.0273465	0.191557	8.32	5.18	4.78	9.89	4.11	4.5	10.11	11.12	8.47	16.81	12.36	10.38	22.12	10.9	10.67	30.43	22.95	20.42
X268_RS00135	246	34925	35170	+	hypothetical protein	0.0930808	0.805386	0.976121	0.334122	0.417108	0.687528	0.244783	0.254892	0.66603	40.3	70.87	79.85	73.76	52.26	60.65	70.63	80.92	74.5	81.44	169.2	173.45	164.92	138.71	143.71	212.49	167.09	179.52
X268_RS00140	936	36112	35177	-	alpha/beta hydrolase	0.0646885	0.76879	0.970232	0.176055	0.473123	0.729772	0.110851	0.595037	0.889266	20.36	13.43	19.45	17.29	12.29	18.43	15.37	20.22	17.55	41.14	32.07	42.25	38.67	32.63	43.68	46.24	41.75	42.29
X268_RS00145	888	36255	37142	+	branched-chain amino acid aminotransferase	-0.319735	0.129567	0.819544	-0.483071	0.115764	0.339697	-0.164043	0.550808	0.867763	33.24	18.44	21.84	17.56	14.06	18.01	8.63	19.45	19.25	67.17	44.02	47.43	39.26	37.31	42.68	25.95	40.17	46.39
X268_RS00150	618	37903	37286	-	class I SAM-dependent methyltransferase	0.0724088	0.769679	0.970232	0.266981	0.312631	0.594131	0.193209	0.408493	0.792343	28.89	24.17	23.6	31.12	18.75	20.95	24.42	29.18	28.57	58.38	57.71	51.27	69.58	49.77	49.63	73.48	60.25	68.84
X268_RS00155	591	38529	37939	-	polyhydroxyalkanoate synthesis repressor PhaR	-0.189695	0.455927	0.905345	-0.0425558	0.891438	0.961868	0.147797	0.538289	0.86083	125.85	101.91	153.4	103.95	75.19	112.56	86.57	104.12	135.9	254.32	243.31	333.19	232.44	199.56	266.71	260.42	214.99	327.48
X268_RS00160	1179	38846	40024	+	acetyl-CoA C-acetyltransferase	-0.0621747	0.820366	0.977904	0.121527	0.679083	0.859603	0.184802	0.381773	0.783312	718.83	758.11	785.8	725.09	587.79	602.08	657.5	889.1	743.49	1452.63	1809.93	1706.82	1621.32	1559.96	1426.61	1978.01	1835.85	1791.52
X268_RS00165	726	40266	40991	+	acetoacetyl-CoA reductase	-0.707538	0.0279521	0.602912	-0.520924	0.12479	0.35459	0.183213	0.449463	0.814083	75.05	23.61	51.25	26.27	18.05	31.33	20.37	34.17	34.4	151.65	56.36	111.31	58.73	47.9	74.23	61.29	70.56	82.88
X268_RS00170	870	41107	41976	+	EamA family transporter	-0.127702	0.69101	0.96033	-0.0320851	0.923944	0.972462	0.088609	0.747461	0.936113	33.83	13.78	14.23	17.26	15.55	12.96	15.96	22.97	13.03	68.37	32.9	30.91	38.58	41.26	30.72	48	47.42	31.4
X268_RS00175	423	42418	41996	-	cupin domain-containing protein	0.214252	0.339435	0.885896	0.513275	0.0411264	0.179965	0.294911	0.160902	0.546073	30.48	15.88	18.44	25.35	17.08	20.91	23.69	30.85	24.87	61.6	37.91	40.05	56.69	45.33	49.55	71.25	63.7	59.94
X268_RS00180	768	43209	42442	-	hydroxyacylglutathione hydrolase	0.134467	0.535588	0.929274	0.391701	0.13519	0.370284	0.254802	0.278284	0.693983	145.24	80.07	93.54	97.75	85.77	109.44	83.5	133.84	147.47	293.5	191.16	203.18	218.58	227.62	259.31	251.19	276.37	355.35
X268_RS00185	747	43318	44064	+	methyltransferase domain-containing protein	0.00422374	0.984394	0.998887	-0.0604463	0.81107	0.924022	-0.0653084	0.776453	0.943009	91.2	63.23	64.56	62.34	56.02	68.32	51.2	83.39	52.43	184.3	150.95	140.23	139.4	148.68	161.89	154.02	172.19	126.34
X268_RS00190	750	44923	44174	-	DUF4167 domain-containing protein	0.214892	0.488761	0.907676	0.268708	0.417661	0.687906	0.0503839	0.87064	0.972401	111.48	49	89.12	83.94	49.01	113.64	76.03	70.98	104.42	225.28	116.99	193.57	187.68	130.07	269.26	228.72	146.56	251.61
X268_RS00195	879	46264	45386	-	peptide chain release factor N(5)-glutamine methyltransferase	0.467468	0.145696	0.819544	0.33192	0.4003	0.674264	-0.134567	0.702807	0.918692	1.26	1.13	1.39	2.15	0.94	1.61	1.67	1.61	0.93	2.54	2.7	3.02	4.82	2.51	3.81	5.02	3.33	2.24
X268_RS00200	1086	47358	46273	-	peptide chain release factor 1	0.0532577	0.881478	0.986768	-0.920532	0.0164033	0.0984061	-0.972499	0.00250053	0.0315222	2.38	1.58	3.41	2.3	1.39	3.02	0.85	1.13	1.5	4.82	3.78	7.4	5.13	3.69	7.15	2.55	2.34	3.61
X268_RS00205	2268	49686	47419	-	phosphoenolpyruvate--protein phosphotransferase	-0.205092	0.390696	0.894994	-0.533775	0.0809442	0.275704	-0.331858	0.187369	0.5862	47.5	20.39	28.25	26.24	19.3	23.73	16.46	28	13.99	95.99	48.69	61.36	58.68	51.23	56.23	49.53	57.81	33.71
X268_RS00210	1257	51229	49973	-	aspartate kinase	-0.111133	0.636735	0.949563	0.104243	0.677545	0.858626	0.211812	0.287334	0.702361	80.54	36.19	50.37	48.06	32.54	49.19	42.45	59.53	53.11	162.75	86.4	109.41	107.47	86.35	116.56	127.7	122.92	127.98
X268_RS00215	468	51379	51846	+	PH domain-containing protein	-0.0133302	0.951011	0.998118	-0.186835	0.443639	0.707155	-0.176559	0.388724	0.785951	44.55	23.55	32.19	30.52	23.14	29.7	20.73	28.52	25.3	90.03	56.22	69.91	68.24	61.42	70.37	62.35	58.88	60.96
X268_RS00220	774	51861	52634	+	bifunctional 2-polyprenyl-6-hydroxyphenol methylase/3-demethylubiquinol 3-O-methyltransferase UbiG	-0.164903	0.448352	0.903232	-0.160992	0.516357	0.761909	0.00206134	0.992491	0.997627	72.6	39.19	45.37	42.66	34.99	39.5	28.53	54.37	40.84	146.7	93.57	98.55	95.38	92.86	93.6	85.84	112.27	98.41
X268_RS00225	900	52783	53682	+	EamA family transporter	-0.16094	0.558533	0.935292	-0.0470599	0.887891	0.96064	0.107587	0.716394	0.921078	17.65	9.39	9.21	10.73	8.58	7.69	10.7	12.13	7.13	35.66	22.42	20.01	24	22.76	18.21	32.2	25.04	17.19
X268_RS00230	483	54278	53796	-	DUF1178 family protein	0.260147	0.247704	0.884025	0.510243	0.0383862	0.172645	0.2475	0.282933	0.697832	106.24	80.62	81.57	91.75	90.46	89.21	97.31	117.13	111.28	214.69	192.46	177.18	205.16	240.07	211.38	292.74	241.87	268.15
X268_RS00235	879	55153	54275	-	carbon-nitrogen hydrolase family protein	0.302742	0.221742	0.872229	0.586015	0.0307862	0.150298	0.282257	0.223243	0.628692	222.13	198.49	199.59	245.48	211.94	204.17	235.05	289.95	309.54	448.88	473.88	433.52	548.89	562.49	483.77	707.13	598.69	745.86
X268_RS00240	276	55425	55150	-	glutaredoxin 3	0.358422	0.25006	0.884025	0.786153	0.00900605	0.0664498	0.425292	0.152413	0.53561	468.35	384.64	367.67	386.12	362.49	408.26	429.29	550.25	603.07	946.46	918.29	798.61	863.38	962.04	967.38	1291.47	1136.18	1453.17
X268_RS00245	798	56270	55473	-	ComF family protein	0.13995	0.541429	0.930992	0.221648	0.493584	0.743858	0.0779511	0.782193	0.943009	26.36	15.34	23.93	25.73	16.61	19.47	24.33	24.16	16.69	53.26	36.63	51.97	57.54	44.08	46.12	73.19	49.88	40.23
X268_RS00250	849	56372	57220	+	methyltransferase domain-containing protein	-0.206854	0.578581	0.938994	0.145947	0.746304	0.893191	0.344865	0.28707	0.702361	62.42	17.03	20.97	28	19.59	21.72	27.24	48.18	17.16	126.14	40.65	45.55	62.6	52	51.46	81.94	99.48	41.36
X268_RS00255	411	57749	57339	-	(deoxy)nucleoside triphosphate pyrophosphohydrolase	0.511229	0.0412058	0.663758	0.469776	0.119296	0.345696	-0.043174	0.869984	0.972058	7.88	6.09	6.75	9.72	6.57	9.15	7.5	7.73	9.11	15.92	14.53	14.66	21.73	17.42	21.69	22.58	15.97	21.96
X268_RS00260	1242	58995	57754	-	bifunctional glutamate N-acetyltransferase/amino-acid acetyltransferase ArgJ	0.356599	0.186124	0.851738	0.540333	0.0765052	0.266268	0.18504	0.430079	0.804138	18.16	18.33	20.14	23.71	15.38	25.83	22.19	25.11	27.6	36.69	43.76	43.74	53.02	40.81	61.2	66.74	51.84	66.5
X268_RS00265	909	60005	59097	-	peptidylprolyl isomerase	0.321639	0.178726	0.841479	0.683331	0.0535188	0.212968	0.360068	0.226681	0.632438	111.83	94	122.19	137.69	86.37	137.88	155.53	116.59	185.98	225.99	224.41	265.4	307.88	229.22	326.7	467.9	240.73	448.14
X268_RS00270	2841	60359	63199	+	preprotein translocase subunit SecA	0.37875	0.0668597	0.73811	0.716656	0.00606943	0.0501026	0.336578	0.113942	0.458215	104.17	82.17	92.98	121.46	87.5	108.06	128.42	143.4	140.72	210.52	196.19	201.97	271.6	232.21	256.05	386.33	296.09	339.08
X268_RS00275	870	64302	63433	-	LysM peptidoglycan-binding domain-containing protein	0.283251	0.562327	0.936127	-0.784187	0.184502	1	-1.07917	0.0472931	0.276816	0.59	0.24	0.32	0.38	0.36	0.41	0.24	0.16	0.15	1.2	0.57	0.7	0.85	0.96	0.98	0.73	0.32	0.35
X268_RS00280	435	65470	65036	-	MarR family transcriptional regulator	-0.0161824	0.964993	0.998118	0.292803	0.441175	0.7049	0.300206	0.213614	0.617875	287.38	91.61	95.36	135.62	121.2	111.89	122.36	196.58	139.94	580.74	218.72	207.13	303.25	321.67	265.11	368.1	405.91	337.21
X268_RS00285	1185	65650	66834	+	ABC transporter substrate-binding protein	0.109046	0.618247	0.947952	-0.310983	0.25143	0.529105	-0.423916	0.08775	0.395119	65.99	37.25	52.07	46.89	42.53	51.19	33.51	34.27	40.28	133.36	88.94	113.1	104.85	112.88	121.29	100.82	70.76	97.07
X268_RS00290	1515	67024	68538	+	amidase	0.292029	0.313804	0.884883	-0.422541	0.267596	0.546525	-0.714861	0.0419954	0.255437	89.21	77.21	94.86	77.38	91.37	104.79	39.94	46.74	89.42	180.28	184.34	206.05	173.01	242.5	248.3	120.16	96.51	215.48
X268_RS00295	858	68575	69432	+	branched-chain amino acid ABC transporter permease	0.392152	0.140723	0.819544	-0.197492	0.516589	0.762001	-0.593231	0.0474688	0.276844	75.77	54.43	56.31	61.72	73.13	70.24	39.55	41.18	61.11	153.11	129.94	122.31	138.01	194.09	166.43	118.98	85.02	147.26
X268_RS00300	1218	69435	70652	+	substrate-binding protein	0.0457086	0.879513	0.985958	-0.873546	0.0342721	0.161031	-0.916858	0.0118899	0.104434	36.6	31.63	46.99	29.31	30.75	42.65	10.18	17.14	30.38	73.97	75.5	102.06	65.54	81.61	101.06	30.61	35.39	73.22
X268_RS00305	1116	70659	71774	+	branched-chain amino acid ABC transporter permease	0.348502	0.224584	0.872229	-0.407748	0.187613	0.445652	-0.7585	0.0093801	0.0873283	54.16	45.88	41.07	47.04	54.8	50.69	25.54	29.48	40.19	109.45	109.54	89.2	105.17	145.44	120.1	76.84	60.86	96.84
X268_RS00310	732	71764	72495	+	ABC transporter ATP-binding protein	0.454362	0.108938	0.802517	-0.275732	0.351557	0.632853	-0.73221	0.0143329	0.120248	20.65	11.63	17.15	15.04	18.09	23.25	8.51	11.51	15.41	41.73	27.76	37.24	33.63	48.01	55.1	25.59	23.76	37.14
X268_RS00315	696	72488	73183	+	ABC transporter ATP-binding protein	0.563722	0.0273478	0.599637	-0.309326	0.337918	0.619328	-0.874155	0.00356097	0.0413877	21.88	17.16	20.13	22.61	24.24	27.67	10.43	12.69	19.47	44.22	40.97	43.72	50.56	64.32	65.57	31.39	26.2	46.91
X268_RS00325	1098	74803	73706	-	LuxR family transcriptional regulator	0.272216	0.309944	0.884883	-0.175608	0.548463	0.78507	-0.453772	0.0505119	0.287812	8.62	3.82	4.47	5.82	4.93	6.08	3.73	4.46	4.54	17.41	9.12	9.71	13.02	13.08	14.42	11.23	9.2	10.95
X268_RS00330	1575	76520	74946	-	hypothetical protein	0.210529	0.307314	0.884883	0.179242	0.491256	0.741945	-0.0350714	0.878263	0.974084	217.74	116.17	165.95	184.5	142.9	159.47	161.78	188.93	140.9	440.01	277.35	360.46	412.53	379.26	377.87	486.7	390.11	339.51
X268_RS00335	963	77919	76957	-	acetyl-CoA carboxylase carboxyltransferase subunit alpha	0.151673	0.474804	0.905345	0.128736	0.579157	0.804235	-0.0228908	0.91486	0.98044	38.36	26.35	33.62	31.97	25.48	36.48	27.23	40.38	29.01	77.52	62.91	73.03	71.48	67.62	86.43	81.91	83.39	69.9
X268_RS00340	960	79203	78244	-	site-specific tyrosine recombinase XerD	-0.429262	0.123283	0.819544	-0.692995	0.0341567	0.160952	-0.265286	0.335517	0.748371	9.36	3.77	5.3	4	2.96	4.37	2.01	4.87	3.18	18.92	9	11.52	8.95	7.85	10.36	6.04	10.06	7.67
X268_RS00345	147	79367	79221	-	hypothetical protein	0	1	1	0	1	1	0	1	1	0	0	0	20.24	0	0	7.87	0	0	0	0	0	45.25	0	0	23.68	0	0
X268_RS00350	624	79567	80190	+	shikimate kinase	-0.0823917	0.801622	0.975539	-0.194792	0.596869	0.814274	-0.118019	0.660439	0.907616	90.6	27.93	42.97	50.32	28.6	46.01	33.74	54.65	28.49	183.09	66.69	93.33	112.51	75.92	109.01	101.5	112.84	68.65
X268_RS00355	1149	80187	81335	+	3-dehydroquinate synthase	-0.418425	0.205941	0.866337	-0.19765	0.629543	0.831341	0.216251	0.475978	0.828238	121.92	37.83	48.16	50.6	32.71	42.94	37.76	85.8	32.94	246.39	90.31	104.61	113.14	86.81	101.75	113.59	177.16	79.37
X268_RS00360	1305	81358	82662	+	HlyC/CorC family transporter	0.144135	0.561882	0.936127	0.443252	0.113318	0.334993	0.293578	0.193729	0.59498	14.42	6.46	8.13	10.9	7.43	8.42	10.7	13.28	9.82	29.15	15.41	17.65	24.37	19.72	19.95	32.19	27.43	23.66
X268_RS00365	276	83085	82810	-	BolA family transcriptional regulator	0.423996	0.166188	0.833032	1.18424	0.00483921	0.0432388	0.755898	0.0603615	0.319723	14.47	11.02	12.44	24.6	9.31	12.12	34.98	25.62	14.04	29.24	26.31	27.02	54.99	24.72	28.73	105.23	52.89	33.83
X268_RS00370	630	83192	83821	+	DnaJ domain-containing protein	0.129783	0.539402	0.929733	0.467179	0.0541523	0.214844	0.335437	0.102555	0.432545	95.29	50.35	77.63	81.2	50.99	76.68	81.41	107.64	81.79	192.57	120.2	168.62	181.56	135.32	181.7	244.92	222.26	197.07
X268_RS00380	1221	85212	86432	+	helix-turn-helix domain-containing protein	-0.298862	0.523125	0.92245	-0.0319323	0.95545	0.983907	0.263055	0.592814	0.888728	11.86	2.57	4.05	6.55	1.77	4.17	3.71	10.21	1.7	23.97	6.15	8.8	14.64	4.69	9.89	11.17	21.08	4.09
X268_RS00385	660	87140	86481	-	DedA family protein	0.183345	0.439595	0.901012	0.504942	0.0533672	0.212785	0.318593	0.15521	0.538184	17.21	12.08	11.16	15.49	11.69	12.15	15.48	18.81	16.25	34.78	28.84	24.24	34.63	31.02	28.8	46.58	38.85	39.17
X268_RS00390	999	87435	88433	+	cobaltochelatase subunit CobS	0.0183589	0.932945	0.996094	-0.0219779	0.924384	0.972628	-0.0422967	0.851903	0.965534	903.52	604.96	701.64	688.61	606.86	601.1	503.28	717.71	719.83	1825.87	1444.29	1524	1539.74	1610.59	1424.29	1514.07	1481.96	1734.51
X268_RS00395	1902	88575	90476	+	cobaltochelatase subunit CobT	0.0867547	0.693811	0.961623	0.0523401	0.831402	0.932111	-0.0378832	0.873424	0.973309	234.85	146.95	181.22	173.12	161	169.57	159.99	176.47	176.1	474.6	350.83	393.63	387.11	427.28	401.81	481.31	364.39	424.32
X268_RS00400	1107	90473	91579	+	twin-arginine translocation pathway signal	-0.153509	0.596178	0.943577	-0.415582	0.184696	0.441775	-0.267886	0.234578	0.64173	15.03	5.72	7.15	8.33	5.6	6.72	5.13	7.52	5.12	30.37	13.64	15.53	18.62	14.86	15.92	15.43	15.53	12.33
X268_RS00405	1113	91772	92884	+	NADH:flavin oxidoreductase/NADH oxidase	-0.238345	0.35287	0.885896	-0.461744	0.0845818	0.283495	-0.227869	0.40375	0.791878	86	52.18	72.18	51.18	52.56	44.78	43.6	43.63	45.03	173.79	124.58	156.78	114.43	139.48	106.11	131.15	90.09	108.52
X268_RS00410	408	93026	93433	+	hypothetical protein	-0.289662	0.407418	0.898802	0.658843	0.0898009	0.293205	0.951864	9.5131e-06	0.000277084	139.11	208.57	253.21	176.9	116.19	156.28	268.59	300.56	315.31	281.11	497.94	550	395.54	308.36	370.3	808.01	620.62	759.77
X268_RS00415	297	93975	93679	-	PilZ domain-containing protein	-0.283933	0.307185	0.884883	0.183785	0.438197	0.703363	0.465564	0.0763753	0.368449	24.3	12.83	18.18	18.84	7.78	12.88	15.1	20.42	19.1	49.1	30.64	39.49	42.13	20.65	30.53	45.42	42.16	46.03
X268_RS00420	1287	95627	94341	-	DUF2235 domain-containing protein	-0.188612	0.428111	0.899225	0.071858	0.792305	0.917216	0.257389	0.293361	0.707146	6.91	3.71	4.25	4.33	3.22	3.44	3.18	5.26	5.37	13.97	8.86	9.23	9.68	8.54	8.15	9.57	10.87	12.94
X268_RS00425	342	96302	95961	-	hypothetical protein	0.106956	0.788242	0.974083	-1.08398	0.0180974	0.104754	-1.18991	8.8622e-05	0.00196016	26.67	51.6	51.7	50.83	39.82	36.84	20.1	14.93	20.79	53.89	123.19	112.29	113.65	105.68	87.29	60.47	30.84	50.1
X268_RS00430	267	96699	96965	+	hypothetical protein	0.223316	0.574822	0.93843	-0.765384	0.0963728	0.306007	-0.989839	0.0134261	0.115155	47.23	69.93	57.87	60.47	45.12	57.14	27.47	18.44	31.93	95.44	166.94	125.7	135.21	119.74	135.39	82.63	38.07	76.95
X268_RS00435	297	96958	97254	+	hypothetical protein	0.6242	0.169464	0.833032	0.169056	0.774305	0.908476	-0.456533	0.381218	0.783312	12.79	16.58	17.05	19.96	18.27	17.47	16.22	6.14	14.69	25.84	39.58	37.04	44.64	48.49	41.39	48.8	12.68	35.39
X268_RS00440	279	97440	97718	+	DUF1488 domain-containing protein	-0.201226	0.674868	0.955223	-0.907389	0.0671305	0.247147	-0.703742	0.0502762	0.287141	2.33	3.92	6.77	3.99	1.73	4.84	2.14	1.76	2.39	4.7	9.35	14.71	8.93	4.6	11.48	6.43	3.63	5.76
X268_RS00445	810	98746	97937	-	glycosyltransferase	-0.220926	0.408938	0.898802	-0.747546	0.0102199	0.0719922	-0.526572	0.0651148	0.334589	6.52	3.71	5.46	4.67	2.37	4.64	1.87	3	3.4	13.17	8.86	11.86	10.43	6.29	11.01	5.63	6.19	8.2
X268_RS00450	315	99270	98956	-	hypothetical protein	-0.323647	0.441794	0.901243	-0.843895	0.129567	0.360961	-0.530832	0.290744	0.704328	14.85	5.12	10.01	4.72	5.26	10.13	3.53	1.66	7.8	30	12.21	21.74	10.56	13.96	24	10.63	3.42	18.8
X268_RS00455	309	99786	99478	-	50S ribosomal protein L28	-0.157538	0.632387	0.949563	-0.294505	0.318413	0.601391	-0.138647	0.608259	0.895819	234.81	99.13	179.28	153.32	74.77	159.85	85.09	137.61	121.64	474.52	236.66	389.41	342.82	198.45	378.77	255.97	284.14	293.11
X268_RS00460	822	100327	101148	+	DUF3108 domain-containing protein	0.541391	0.0505433	0.692055	0.297298	0.307847	0.588925	-0.246515	0.394337	0.788969	52.7	29.25	45.12	73.44	30.59	57.72	46.95	49.89	37.09	106.5	69.84	98	164.22	81.18	136.77	141.25	103.01	89.38
X268_RS00465	3384	101883	105266	+	helicase	0.184005	0.333481	0.885896	0.143187	0.559407	0.791607	-0.0419648	0.846366	0.96435	90.76	50.98	64.21	79.19	51.9	68.98	55.73	92.99	55.92	183.41	121.72	139.47	177.07	137.75	163.46	167.66	192.01	134.75
X268_RS00470	246	105301	105546	+	RNA-binding S4 domain-containing protein	0.151488	0.627966	0.949563	-0.00583369	0.98858	0.997107	-0.158346	0.68462	0.914874	287.7	143.64	209.77	168.63	159.31	179.59	107.87	249.82	105.67	581.4	342.92	455.63	377.06	422.81	425.55	324.5	515.84	254.63
X268_RS00475	339	105679	106017	+	ferredoxin family protein	-0.148865	0.616497	0.947952	-0.223912	0.45685	0.717507	-0.0785841	0.770117	0.941269	57.88	24.7	40.92	32.77	19.92	41.23	23.7	28.62	35.48	116.96	58.98	88.89	73.28	52.86	97.68	71.29	59.09	85.5
X268_RS00480	801	106361	107161	+	CarD family transcriptional regulator	0.119925	0.519948	0.921087	0.0909202	0.717376	0.879907	-0.0320016	0.884842	0.97566	191.93	118.82	148.44	173.4	113.58	142.26	129.23	143.02	156.31	387.87	283.68	322.43	387.73	301.43	337.09	388.79	295.32	376.65
X268_RS00485	534	107916	107383	-	response regulator transcription factor	-0.292642	0.420433	0.899225	0.250151	0.524529	0.767934	0.535289	0.0383078	0.239596	53.41	13.97	24.75	19.51	16.23	24.52	26.49	37.82	23.25	107.94	33.35	53.75	43.63	43.07	58.11	79.68	78.1	56.03
X268_RS00490	1404	109309	107906	-	HAMP domain-containing histidine kinase	-0.418119	0.247349	0.884025	0.475171	0.270681	0.550225	0.886031	0.00300094	0.0366285	76.05	19.59	28.72	28.85	19.62	26	42.32	73.78	28.9	153.69	46.78	62.37	64.52	52.06	61.61	127.31	152.35	69.64
X268_RS00495	852	110132	109281	-	SURF1 family protein	-0.088554	0.728786	0.966454	0.81285	0.000712719	0.0100215	0.900462	0.000467433	0.00806571	94.84	57.24	74.94	51.81	50.94	77.6	102.42	146.67	100.55	191.66	136.65	162.78	115.85	135.2	183.87	308.11	302.85	242.29
X268_RS00500	381	110509	110129	-	cytochrome o ubiquinol oxidase subunit IV	-0.0952774	0.743055	0.967703	0.926942	0.00143386	0.0171035	1.02432	6.24018e-05	0.0014788	1047.39	767.53	1170.4	545.36	807.22	1057.97	1036.51	2028.32	1646	2116.61	1832.43	2542.2	1219.43	2142.33	2506.85	3118.22	4188.16	3966.22
X268_RS00505	630	111135	110506	-	cytochrome o ubiquinol oxidase subunit III	0.0361372	0.898381	0.98916	1.04401	1.47924e-05	0.000376758	1.0086	0.000111445	0.00239245	336.63	261.19	335.13	211.45	256.92	347.31	446.24	667.45	586.27	680.28	623.58	727.92	472.81	681.86	822.94	1342.46	1378.19	1412.68
X268_RS00510	1998	113133	111136	-	cytochrome o ubiquinol oxidase subunit I	0.0586321	0.841117	0.979673	1.06989	9.17051e-06	0.000252436	1.01211	0.000208564	0.0041255	327.69	261.15	302.16	210.98	249.58	330.84	441.66	680.11	590.56	662.21	623.47	656.3	471.75	662.37	783.92	1328.67	1404.32	1423.02
X268_RS00515	1161	114319	113159	-	ubiquinol oxidase subunit II	0.0473855	0.855821	0.982139	1.15197	1.10948e-06	3.87344e-05	1.10525	4.77131e-06	0.000148828	202.07	140.22	198.89	142.25	131.98	204.9	290.68	425.44	363.34	408.35	334.76	432	318.07	350.28	485.51	874.48	878.47	875.5
X268_RS00520	1335	114500	115834	+	MFS transporter	-0.0906163	0.730659	0.966454	0.611697	0.0293654	0.145445	0.702196	0.00340678	0.040042	195.75	97.06	181.68	137.74	86.71	156.53	184.94	282.86	175.52	395.58	231.72	394.61	307.99	230.13	370.9	556.37	584.07	422.94
X268_RS00525	1491	117494	116004	-	M48 family metalloprotease	0.22391	0.32191	0.885896	0.26493	0.336785	0.618725	0.0397702	0.866755	0.970902	25.44	11.82	16.86	22.24	12.92	18.52	14.49	27.98	15.7	51.41	28.22	36.61	49.73	34.28	43.87	43.6	57.77	37.83
X268_RS00530	852	118381	117530	-	nuclease	0.108711	0.630999	0.949563	-0.205165	0.434997	0.700756	-0.313903	0.160927	0.546073	78.56	42.49	68.51	69.26	42.05	63.68	38.16	65.71	41.5	158.75	101.44	148.81	154.87	111.59	150.9	114.79	135.68	99.99
X268_RS00535	1206	118667	119872	+	ABC transporter substrate-binding protein	-0.858688	0.00540046	0.433898	-0.820078	0.0157298	0.0963701	0.0347815	0.893417	0.976541	27.51	9.19	14.08	9.58	5.16	8.5	5.02	10.46	9.33	55.6	21.94	30.57	21.41	13.69	20.15	15.1	21.61	22.48
X268_RS00540	789	120027	120815	+	enoyl-CoA hydratase	-1.06897	0.0104514	0.485107	-1.56226	0.000153933	0.00279619	-0.495798	0.147881	0.527817	22.41	5.37	13.05	6.12	2.64	7.37	2.14	5.29	4.38	45.28	12.83	28.34	13.68	7.01	17.47	6.45	10.92	10.56
X268_RS00545	747	120818	121564	+	hypothetical protein	-1.56148	0.000667216	0.149039	-1.56335	0.0023151	0.0247138	-0.00720812	0.983535	0.995902	34.07	6.03	10.61	5.26	2.95	5.36	2.42	8.17	3.79	68.86	14.39	23.05	11.76	7.83	12.7	7.28	16.87	9.14
X268_RS00550	2105	121751	123855	+	acetate--CoA ligase family protein	-0.394356	0.0703812	0.741296	-0.322727	0.203621	0.467088	0.0698156	0.755742	0.938597	4.36	3.13	3.43	2.61	2.05	2.5	2.39	2.84	2.57	8.8	7.48	7.45	5.83	5.44	5.93	7.19	5.86	6.18
X268_RS00555	819	124855	124037	-	enoyl-CoA hydratase/isomerase family protein	-0.381853	0.0535954	0.700365	-0.36051	0.17174	0.423987	0.0214379	0.927837	0.984998	49.79	33.56	37.87	28.68	21.42	29.86	18.5	32.97	33.69	100.62	80.12	82.27	64.13	56.86	70.75	55.66	68.07	81.19
X268_RS00560	1161	126031	124871	-	acyl-CoA dehydrogenase	-0.495805	0.0305792	0.618361	-0.581307	0.0482463	0.198905	-0.0860071	0.75118	0.937264	28.81	15.31	21.49	13.71	9.77	16.04	7.9	14.68	16.39	58.23	36.55	46.68	30.67	25.93	38.02	23.78	30.3	39.5
X268_RS00565	1065	127110	126046	-	acyl-CoA dehydrogenase	-0.757962	0.0173373	0.548736	-0.524692	0.115544	0.33947	0.228411	0.328653	0.740382	26.63	8.83	12.05	9.48	5.29	8.41	6.73	12.7	8.79	53.82	21.08	26.17	21.19	14.05	19.93	20.25	26.22	21.19
X268_RS00570	786	127360	128145	+	SDR family oxidoreductase	-0.159365	0.449069	0.903467	-0.208786	0.396036	0.671188	-0.0492022	0.823378	0.958068	30.83	21.55	27.77	26.11	14.66	22.24	15.7	23.32	23.6	62.3	51.45	60.32	58.38	38.9	52.7	47.23	48.16	56.87
X268_RS00575	267	128613	128347	-	GlsB/YeaQ/YmgE family stress response membrane protein	0.259419	0.466415	0.905345	0.59059	0.157687	0.40421	0.333467	0.204087	0.605819	38.13	62.46	65.52	68.87	48.65	64.49	74.22	65.63	90.55	77.05	149.12	142.32	153.99	129.11	152.82	223.28	135.52	218.19
X268_RS00580	567	129228	128662	-	DUF937 domain-containing protein	0.528987	0.174678	0.837992	0.296653	0.468682	0.726454	-0.229023	0.463598	0.820117	98.93	131.05	192.81	234.12	99.39	228.22	143.61	131.94	187.97	199.91	312.88	418.8	523.5	263.77	540.77	432.02	272.43	452.94
X268_RS00585	1008	129389	130396	+	2-dehydropantoate 2-reductase	-0.167608	0.493078	0.907718	0.00333482	0.991319	0.997446	0.170258	0.512408	0.847875	20.78	11.38	11.15	11.59	9.33	11.41	8.17	19.47	11.51	42	27.17	24.22	25.92	24.76	27.05	24.57	40.2	27.74
X268_RS00590	213	130414	130626	+	hypothetical protein	0.0577306	0.820356	0.977904	0.260999	0.338267	0.619643	0.203577	0.441408	0.807635	29.47	20.95	20.59	29.99	14.71	20.18	20.22	36.04	20.57	59.56	50.01	44.72	67.05	39.05	47.82	60.84	74.42	49.56
X268_RS00600	1518	131563	133080	+	AMP-binding protein	-0.711966	0.019489	0.548736	-0.66693	0.118645	0.34456	0.0473965	0.899751	0.976927	17.98	6.47	10.65	6.9	3.71	7.36	3.01	12.35	4.89	36.34	15.44	23.13	15.43	9.83	17.43	9.07	25.5	11.78
X268_RS00605	639	133102	133740	+	RraA family protein	-0.605418	0.0389191	0.651404	-0.796389	0.0220275	0.119252	-0.184947	0.57476	0.881894	33.27	28.5	35.67	18.23	12.16	26.16	8.19	23.53	20.32	67.24	68.04	77.47	40.75	32.28	61.98	24.65	48.58	48.96
X268_RS00610	372	133766	134137	+	cupin domain-containing protein	-0.646518	0.134474	0.819544	-1.09659	0.00708276	0.0559507	-0.450779	0.295183	0.708498	11.69	5.05	9.3	4.88	2.19	7.06	1.97	3.31	4.83	23.61	12.05	20.2	10.92	5.82	16.72	5.92	6.83	11.64
X268_RS00615	957	134189	135145	+	hypothetical protein	-0.7842	0.00702697	0.459817	-0.66621	0.0756495	0.264884	0.119027	0.721225	0.924079	14.99	5.94	8.92	5.42	3.17	5.94	2.66	9	5.26	30.3	14.17	19.37	12.12	8.41	14.08	7.99	18.57	12.68
X268_RS00625	1140	135437	136576	+	amidohydrolase/deacetylase family metallohydrolase	-0.553441	0.0178167	0.548736	-1.05395	0.00171467	0.0198264	-0.49774	0.0988461	0.424398	38.58	20.89	33.9	20.51	12.65	21.49	9.45	22.64	9.31	77.96	49.88	73.63	45.86	33.58	50.93	28.43	46.75	22.43
X268_RS00630	1146	137737	136592	-	acyl-CoA dehydrogenase	0.0579557	0.78991	0.974083	0.154391	0.60977	0.822024	0.096088	0.706735	0.918692	19.99	16.31	18.36	18.01	13.64	17.96	14.08	17.24	23.43	40.4	38.95	39.88	40.28	36.2	42.57	42.37	35.6	56.45
X268_RS00635	828	138578	137751	-	SDR family oxidoreductase	-0.288111	0.184849	0.851259	-0.323468	0.27284	0.55295	-0.0341506	0.898464	0.976927	16.47	9.25	12.71	10.19	6.73	9.93	5.18	12.74	9.79	33.29	22.07	27.61	22.77	17.85	23.53	15.57	26.31	23.58
X268_RS00640	411	139005	138595	-	dehydratase	-0.54191	0.15871	0.832232	-0.292061	0.472486	0.728947	0.248012	0.493049	0.83785	18.15	6.19	10.97	7.9	4.1	7.97	5.01	12.24	6.26	36.68	14.78	23.83	17.65	10.88	18.89	15.07	25.28	15.09
X268_RS00645	456	139457	139002	-	MaoC family dehydratase	-0.622272	0.13465	0.819544	-0.731119	0.100119	0.313107	-0.111705	0.768911	0.941269	8.81	2.54	5.14	3.28	2.19	3.26	1.44	3.91	2.91	17.8	6.07	11.16	7.34	5.81	7.72	4.34	8.07	7.02
X268_RS00650	1182	140647	139466	-	lipid-transfer protein	-0.596346	0.0183285	0.548736	-0.611339	0.0598456	0.229546	-0.0142491	0.961435	0.991083	36.22	16.79	23.03	15.11	9.87	17.47	7.72	21.56	15.6	73.2	40.08	50.01	33.78	26.18	41.4	23.23	44.51	37.58
X268_RS00655	738	140736	141473	+	TetR/AcrR family transcriptional regulator	0.274169	0.314554	0.884883	0.630652	0.0311697	0.151037	0.352625	0.144974	0.523999	5.44	3.31	2.97	4.31	3.36	4.3	4.53	5.63	5.43	10.99	7.9	6.45	9.64	8.93	10.18	13.63	11.63	13.08
X268_RS00660	1557	141470	143026	+	long-chain fatty acid--CoA ligase	-0.344445	0.22259	0.872229	-0.351501	0.216369	0.482606	-0.0049859	0.986424	0.996959	4.89	2.64	4	2.71	1.62	3.49	1.7	3.85	2.67	9.88	6.31	8.69	6.07	4.31	8.27	5.12	7.94	6.43
X268_RS00665	678	143129	143806	+	alpha/beta hydrolase	0.3947	0.135489	0.819544	0.516783	0.0732054	0.259915	0.120383	0.633084	0.902342	15.07	13.67	14.02	18.49	15.9	14.34	17.68	18.91	18.22	30.46	32.64	30.45	41.34	42.2	33.98	53.19	39.04	43.91
X268_RS00670	975	144784	143810	-	ketopantoate reductase family protein	-0.07377	0.825132	0.978967	-0.353998	0.230417	0.502007	-0.281282	0.342363	0.752671	29.43	29.96	28.42	22.27	28.27	20.64	18.45	22.43	22.06	59.47	71.52	61.74	49.79	75.02	48.9	55.52	46.31	53.15
X268_RS00675	804	144937	145740	+	enoyl-CoA hydratase	-0.601871	0.0346349	0.646398	-0.975961	0.000129206	0.00241444	-0.376094	0.19062	0.591105	36.82	22.2	24.25	15.53	16.98	12.78	8.33	16.8	12.98	74.4	53	52.67	34.72	45.07	30.27	25.06	34.68	31.27
X268_RS00680	258	146001	145744	-	hypothetical protein	-0.384929	0.263996	0.884025	-0.52044	0.188447	0.446718	-0.139921	0.675055	0.911369	3.14	1.07	1.57	1.52	0.89	1.25	0.93	1.76	0.78	6.34	2.56	3.41	3.4	2.37	2.96	2.8	3.63	1.87
X268_RS00685	885	147038	146154	-	LysR family transcriptional regulator	-0.242544	0.428664	0.899225	-0.626039	0.0830428	0.280245	-0.377931	0.207561	0.609163	2.38	2.57	2.46	2.13	1.52	1.9	0.87	1.97	1.69	4.8	6.13	5.34	4.77	4.03	4.5	2.61	4.06	4.06
X268_RS00690	1368	147150	148517	+	FAD-dependent oxidoreductase	-0.48898	0.112082	0.804381	-0.498831	0.0756308	0.264884	-0.0109437	0.970757	0.991647	2.51	1.28	1.66	1.19	0.67	1.47	0.91	1.44	1.05	5.07	3.06	3.61	2.67	1.77	3.49	2.74	2.97	2.54
X268_RS00695	1005	148566	149570	+	ABC transporter substrate-binding protein	-0.640528	0.0858628	0.776668	-0.649989	0.0762552	0.26611	-0.012776	0.966248	0.991116	7.68	2.2	4.42	2.9	1.44	3.28	1.72	3.61	2.48	15.51	5.25	9.6	6.48	3.81	7.76	5.18	7.46	5.97
X268_RS00700	774	149678	150451	+	ABC transporter ATP-binding protein	-0.272301	0.46763	0.905345	-0.532464	0.126916	0.356843	-0.263718	0.437968	0.807026	2.73	1.05	2.03	1.89	0.71	1.51	0.93	1.27	1.23	5.52	2.5	4.41	4.23	1.88	3.59	2.8	2.61	2.96
X268_RS00705	825	150444	151268	+	ABC transporter permease subunit	-0.297231	0.366546	0.89235	0.124039	0.742416	0.892121	0.416732	0.171347	0.56106	13.98	4.57	7.02	7.57	3.86	5.8	6.46	11.93	5.29	28.25	10.9	15.25	16.92	10.24	13.74	19.43	24.63	12.74
X268_RS00710	1041	152413	151373	-	gentisate 1%2C2-dioxygenase	0.0785033	0.738972	0.967104	-0.268712	0.350193	0.631697	-0.344771	0.168396	0.557424	12.2	9.9	12.11	10.62	8.67	12.1	5.49	10.64	10.11	24.66	23.63	26.31	23.75	23.02	28.68	16.53	21.97	24.36
X268_RS00715	633	152592	153224	+	maleylacetoacetate isomerase	-0.133815	0.523578	0.92245	0.0689059	0.790836	0.916601	0.200487	0.370397	0.776653	37.93	25	25.11	24.51	19.14	24.65	20.49	28.02	32.05	76.65	59.69	54.54	54.81	50.79	58.41	61.64	57.85	77.22
X268_RS00720	513	153214	153726	+	MarR family transcriptional regulator	0.0557984	0.831391	0.979207	0.123981	0.640981	0.838053	0.065524	0.784425	0.943404	11.61	8.32	7.37	8.27	7.95	7.8	7.42	9.63	9.33	23.46	19.86	16.01	18.49	21.09	18.49	22.33	19.89	22.49
X268_RS00725	1614	155550	153937	-	benzoate-CoA ligase family protein	-0.348682	0.153997	0.823567	-0.389611	0.156618	0.402724	-0.0440691	0.848415	0.964353	7.1	3.37	4.09	3.94	2.47	3.23	2.28	3.9	3.59	14.35	8.05	8.88	8.8	6.56	7.66	6.85	8.05	8.66
X268_RS00730	1167	156713	155547	-	monooxygenase	-0.292127	0.220356	0.872229	-0.251097	0.352879	0.634775	0.0369747	0.873994	0.973309	8.46	4.11	6.24	5.3	3.18	4.57	4.2	4.82	4.54	17.09	9.81	13.55	11.86	8.43	10.83	12.63	9.95	10.94
X268_RS00735	216	157119	156904	-	hypothetical protein	-0.300158	0.341882	0.885896	-0.212421	0.505547	0.75332	0.0892552	0.760145	0.939692	70.81	71.55	85.18	48.71	46.9	51.92	36.71	61.83	56.02	143.11	170.82	185.02	108.92	124.47	123.02	110.44	127.68	134.98
X268_RS00740	831	158056	157226	-	hypothetical protein	0.235276	0.351766	0.885896	0.244532	0.544733	0.782862	0.00234224	0.994867	0.997902	4.65	3.18	4.19	5.04	3.64	3.46	5.45	3.17	3.3	9.4	7.58	9.1	11.27	9.65	8.21	16.41	6.54	7.95
X268_RS00745	1002	159272	158271	-	NADP-dependent oxidoreductase	-0.516	0.021881	0.548736	-0.457718	0.126224	0.356369	0.0612221	0.818235	0.956653	48.12	34.01	47.22	30.33	18.45	30.28	16.3	36.74	33.55	97.24	81.2	102.57	67.81	48.98	71.75	49.04	75.85	80.84
X268_RS00750	1299	159486	160784	+	dicarboxylate/amino acid:cation symporter	0.0554146	0.850372	0.981223	-0.333226	0.34864	0.629469	-0.387686	0.205497	0.60652	277.16	276.49	334.24	248.68	270.51	278.66	147.86	198.79	300.46	560.09	660.1	725.98	556.05	717.92	660.27	444.82	410.46	723.99
X268_RS00755	954	160794	161747	+	amino acid ABC transporter substrate-binding protein	0.287667	0.321209	0.885896	-0.262002	0.42656	0.694944	-0.549927	0.06955	0.349297	69.18	62.42	76.39	68.05	77.69	71.13	38.06	49.16	70.48	139.8	149.02	165.92	152.15	206.19	168.53	114.51	101.5	169.84
X268_RS00765	207	162328	162122	-	hypothetical protein	-0.368752	0.22532	0.872229	1.98298	2.84877e-07	1.10808e-05	2.35527	3.35131e-14	2.68804e-12	10.54	9.46	15.67	11.34	5.63	7.91	24.72	45.52	61.13	21.3	22.58	34.03	25.36	14.95	18.73	74.37	93.99	147.3
X268_RS00770	201	162954	163154	+	hypothetical protein	-0.200635	0.524544	0.923735	0.229941	0.472409	0.728947	0.432059	0.0812862	0.381339	1934.97	2446.53	2506.3	1811.78	1847.62	1506.47	1906.8	2706.64	2331.91	3910.26	5840.93	5443.85	4051.16	4903.51	3569.55	5736.37	5588.79	5619.03
X268_RS00775	237	163701	163465	-	hypothetical protein	0.024965	0.949419	0.998118	0.553072	0.126226	0.356369	0.531657	0.091167	0.4032	23.11	32.83	23.68	38.95	18.62	16.77	27.31	50.12	33.19	46.7	78.39	51.43	87.1	49.41	39.75	82.17	103.5	79.99
X268_RS00780	804	164636	163833	-	RimK-like protein	-0.404597	0.238633	0.881068	-0.454321	0.24692	0.522693	-0.0574109	0.84264	0.962508	22.31	6.49	10.08	9.29	5.42	9.29	7.89	10.02	5.36	45.09	15.48	21.89	20.78	14.38	22.02	23.74	20.69	12.93
X268_RS00785	774	165018	165791	+	ferredoxin--NADP reductase	0.00363486	0.985909	0.998908	0.363787	0.144344	0.384824	0.358962	0.0929209	0.408572	958.7	492.77	703.82	667.96	511.39	634.74	606.26	1112.42	726.89	1937.37	1176.45	1528.75	1493.57	1357.22	1504.02	1823.86	2296.97	1751.53
X268_RS00790	1644	166255	167898	+	FMN-binding glutamate synthase family protein	0.11643	0.578796	0.938994	0.436986	0.0951768	0.304026	0.31803	0.169272	0.559058	35.74	25.89	31.29	33.11	25.91	27.69	36.39	38.46	36.69	72.22	61.82	67.97	74.04	68.75	65.62	109.47	79.4	88.41
X268_RS00795	240	168004	168243	+	PilZ domain-containing protein	0.0365503	0.896138	0.988671	0.28619	0.358944	0.639205	0.242825	0.373229	0.77747	43.55	19.07	23.41	28.34	23.25	20.64	29.44	35.19	23.22	88.01	45.54	50.84	63.37	61.71	48.9	88.55	72.66	55.96
X268_RS00800	1296	169750	168455	-	HlyC/CorC family transporter	0.26391	0.278658	0.884025	0.687409	0.0166426	0.0989563	0.421679	0.080973	0.380753	23.35	19.84	19.11	25.45	19.84	19.91	30.5	34.29	25.98	47.18	47.36	41.5	56.91	52.64	47.17	91.76	70.81	62.61
X268_RS00805	2076	169994	172069	+	methyl-accepting chemotaxis protein	0.0450575	0.865139	0.983462	-0.502049	0.093223	0.300675	-0.543662	0.0702468	0.350945	30.3	21.81	24.7	34.24	13.88	23.03	10.23	26.25	14.77	61.23	52.07	53.65	76.57	36.84	54.58	30.77	54.19	35.58
X268_RS00810	1965	174105	172141	-	outer membrane beta-barrel protein	-0.247062	0.282302	0.884025	-0.938734	0.00136348	0.0165973	-0.688623	0.0115953	0.102463	1770.18	1078.05	1594.23	1097.23	798.35	1320.22	417.57	1057.91	672.72	3577.25	2573.77	3462.77	2453.41	2118.78	3128.24	1256.2	2184.41	1621.01
X268_RS00815	264	174769	174506	-	hypothetical protein	0.779719	0.0463784	0.685258	1.06762	0.00382197	0.0362303	0.289532	0.33785	0.749896	73.06	106.93	119.31	166.03	175.23	107.98	156.48	203.72	218.06	147.65	255.28	259.14	371.24	465.06	255.87	470.76	420.66	525.44
X268_RS00820	975	175884	174910	-	creatininase family protein	0.0556387	0.791853	0.974083	0.0380665	0.874359	0.954651	-0.0213073	0.91685	0.980631	15.85	8.39	10.1	11.82	8.39	9.95	9.27	12.08	9.54	32.03	20.03	21.94	26.44	22.26	23.59	27.89	24.95	22.99
X268_RS00825	1023	175870	176892	+	ABC transporter substrate-binding protein	0.206289	0.549785	0.932996	0.210439	0.597465	0.814333	0.00735893	0.976888	0.994325	28.63	42.74	48.48	44.21	35.46	45.37	34.89	39.83	54.58	57.86	102.03	105.31	98.84	94.1	107.51	104.96	82.25	131.52
X268_RS00830	816	176896	177711	+	ABC transporter ATP-binding protein	0.212239	0.45938	0.905345	-0.299221	0.349989	0.631586	-0.508695	0.0169155	0.135677	14.13	15.36	19.21	18.09	14.36	17.4	10.4	14.75	11.05	28.56	36.67	41.72	40.44	38.11	41.22	31.29	30.46	26.63
X268_RS00835	819	177708	178526	+	ABC transporter permease	0.243741	0.351383	0.885896	0.146705	0.589435	0.811126	-0.0974616	0.712547	0.919335	8.74	5.38	7.68	9.76	4.71	8.03	6.31	8.96	5.91	17.67	12.86	16.68	21.83	12.5	19.04	19	18.49	14.23
X268_RS00840	990	178526	179515	+	2-hydroxyacid dehydrogenase	-0.0264483	0.904299	0.991006	-0.099568	0.712252	0.876477	-0.0724561	0.752615	0.937264	285.21	235	257.47	231.59	196.52	232.13	151.99	247.83	260.78	576.36	561.04	559.24	517.83	521.57	550.03	457.24	511.74	628.38
X268_RS00845	723	179515	180237	+	AprI/Inh family metalloprotease inhibitor	0.0388717	0.862264	0.983052	-0.285108	0.262632	0.541136	-0.327977	0.121788	0.476255	63.45	31.02	40.58	40.62	31.78	43.57	26.29	33.52	34.87	128.23	74.06	88.15	90.83	84.34	103.23	79.08	69.22	84.02
X268_RS00850	1386	181690	180305	-	hypothetical protein	0.196474	0.454792	0.905345	-0.174995	0.54716	0.783666	-0.369888	0.0656715	0.336376	7.57	7.74	8.41	9.66	6.78	7.76	5.41	7.55	6.6	15.29	18.47	18.28	21.59	18.01	18.39	16.28	15.59	15.9
X268_RS00855	375	181947	182321	+	hypothetical protein	0.253636	0.475471	0.905345	0.566766	0.16545	0.415869	0.315244	0.241745	0.65099	9.06	14.85	14.18	14.16	12.16	14.3	15.35	14.5	20.31	18.31	35.45	30.8	31.66	32.27	33.89	46.17	29.94	48.93
X268_RS00860	426	182798	183223	+	hypothetical protein	-0.104689	0.609481	0.946026	-0.271643	0.373751	0.652737	-0.171296	0.519571	0.85091	140.77	75.19	95.9	89.76	70.08	83.31	56.75	65.11	98.56	284.48	179.5	208.31	200.71	186	197.41	170.72	134.45	237.49
X268_RS00865	1128	183364	184491	+	hypothetical protein	0.0844716	0.711179	0.963841	0.218343	0.445047	0.707822	0.128354	0.593881	0.888728	28.67	14.45	16.86	21.01	15.1	17.25	17.32	18.96	23.44	57.93	34.51	36.63	46.97	40.08	40.86	52.1	39.14	56.49
X268_RS00870	1083	184488	185570	+	hypothetical protein	0.258237	0.26164	0.884025	0.151757	0.655418	0.845801	-0.112304	0.707754	0.919003	8.26	4.24	5.54	7.05	5.25	5.83	4.48	4.72	7.96	16.7	10.13	12.03	15.76	13.92	13.82	13.49	9.75	19.18
X268_RS00875	1125	185581	186705	+	trypsin-like peptidase domain-containing protein	0.149212	0.49194	0.907718	0.090469	0.787492	0.914948	-0.0618798	0.837284	0.961051	32.18	17.54	21.85	22.71	19.4	24.54	14.74	20.21	31.91	65.04	41.89	47.46	50.78	51.47	58.14	44.33	41.72	76.89
X268_RS00880	714	187468	186755	-	DNA repair protein RadC	-0.0319155	0.892059	0.988569	-0.39395	0.111919	0.333059	-0.364658	0.0922989	0.406327	29.14	14.45	22.3	18.02	16.14	19.51	11.45	16.66	15.42	58.88	34.5	48.44	40.28	42.82	46.22	34.44	34.4	37.15
X268_RS00885	921	188445	187525	-	EamA family transporter	0.177842	0.617649	0.947952	0.72906	0.0355255	0.164354	0.547602	0.0838576	0.3869	1.75	1.39	1.03	2.02	0.99	1.15	2.01	2.19	1.87	3.54	3.33	2.24	4.51	2.63	2.74	6.06	4.51	4.51
X268_RS00890	597	188570	189166	+	methylphosphotriester-DNA--protein-cysteine methyltransferase family protein	0.562909	0.20691	0.866337	0.514318	0.215241	0.482229	-0.0522407	0.903498	0.977516	2.14	1.24	1.13	3.23	1.12	1.39	1.82	2.41	1.21	4.33	2.96	2.46	7.22	2.98	3.29	5.48	4.97	2.91
X268_RS00900	822	190105	189284	-	type I methionyl aminopeptidase	0.186268	0.332841	0.885896	0.406699	0.0748164	0.262997	0.219862	0.272812	0.687733	173.57	122.14	138.66	162.38	120.32	142.46	141.84	218.57	156.44	350.75	291.59	301.18	363.07	319.33	337.55	426.72	451.32	376.96
X268_RS00905	1317	191542	190226	-	mechanosensitive ion channel	-0.299791	0.305987	0.884883	0.204022	0.485551	0.737184	0.502398	0.0730114	0.357501	5.06	2.43	2.81	3.36	1.46	2.38	2.41	5.01	3.16	10.22	5.81	6.09	7.5	3.88	5.65	7.24	10.34	7.61
X268_RS00910	1794	191753	193546	+	potassium/proton antiporter	-0.214791	0.538192	0.929467	0.22022	0.608243	0.821513	0.425926	0.203364	0.605421	25.57	8.75	9.12	13.42	8.56	8.53	15.27	19.2	7.82	51.68	20.9	19.81	30	22.73	20.2	45.95	39.64	18.83
X268_RS00915	261	193792	194052	+	PepSY domain-containing protein	0.350092	0.403469	0.897299	0.93044	0.0362999	0.166644	0.584347	0.0173968	0.137859	16.93	36.57	26.97	45.69	23.92	28.57	45.37	50.39	53.08	34.2	87.31	58.58	102.16	63.48	67.71	136.5	104.04	127.89
X268_RS00920	663	194762	194100	-	molybdenum ABC transporter ATP-binding protein	0.0320651	0.872223	0.983715	0.0917319	0.69213	0.866744	0.0565754	0.777645	0.943009	57.87	31.43	39.86	42.44	31.24	37.87	35.47	47.71	37.17	116.94	75.03	86.58	94.89	82.92	89.73	106.72	98.52	89.57
X268_RS00925	696	195460	194765	-	molybdate ABC transporter permease subunit	0.178612	0.572331	0.93843	0.525882	0.111651	0.332676	0.344058	0.232068	0.638692	246.01	245.76	177.8	256.24	226.84	170.91	283.56	271.87	289.31	497.14	586.75	386.19	572.95	602.02	404.98	853.06	561.36	697.13
X268_RS00930	786	196258	195473	-	molybdate ABC transporter substrate-binding protein	-0.0932677	0.770836	0.970232	0.23052	0.521902	0.765881	0.326281	0.153875	0.538177	1061.51	1488.02	1423.84	1280.9	988.61	1076.08	1135.74	1458.52	1724.83	2145.13	3552.54	3092.68	2864.11	2623.73	2549.76	3416.72	3011.61	4156.18
X268_RS00935	504	196954	196451	-	hypothetical protein	0.232046	0.471616	0.905345	0.659673	0.0355979	0.164476	0.426203	0.137081	0.50878	642.26	693.61	577.91	638.47	740.8	548.37	779.78	886.46	1039.03	1297.9	1655.95	1255.26	1427.63	1966.06	1299.35	2345.87	1830.39	2503.67
X268_RS00940	945	198084	197140	-	penicillin-insensitive murein endopeptidase	-0.216601	0.561945	0.936127	0.095844	0.840101	0.937197	0.305616	0.391612	0.788969	133.06	40.44	40.84	60.5	42.44	44.7	53.89	109.45	31.65	268.9	96.56	88.72	135.29	112.64	105.92	162.12	226	76.28
X268_RS00945	2163	198537	200699	+	EAL domain-containing protein	-0.299046	0.389324	0.894994	-0.891086	0.0196578	0.110955	-0.595958	0.0320847	0.213284	30.68	8.37	14.55	11.94	8.59	14.68	4.66	11.2	9.05	62	19.99	31.6	26.7	22.8	34.78	14.03	23.12	21.82
X268_RS00950	1353	202307	200955	-	NCS2 family permease	0.105861	0.689851	0.95991	-0.136406	0.644441	0.839254	-0.240206	0.368919	0.77595	1.72	1.4	1.57	1.56	1.34	1.46	0.94	1.82	1.19	3.48	3.34	3.4	3.48	3.56	3.45	2.84	3.76	2.86
X268_RS00955	804	203166	202363	-	hypothetical protein	-0.201804	0.578092	0.938711	-0.148932	0.67043	0.854505	0.0459063	0.881216	0.974988	4.21	1.52	2	2.63	1.41	1.52	1.66	2.08	2.07	8.5	3.63	4.34	5.89	3.75	3.59	5.01	4.28	4.98
X268_RS00960	1044	203358	204401	+	helix-turn-helix domain-containing protein	0.0751776	0.766001	0.970232	-0.0939356	0.740162	0.890758	-0.174393	0.496833	0.840609	5.74	2.74	3.91	4.15	3.39	3.29	3.29	3.84	2.84	11.59	6.54	8.49	9.28	9.01	7.8	9.9	7.94	6.85
X268_RS00965	1152	205741	204590	-	acyl-CoA dehydrogenase	-0.349909	0.226508	0.872229	0.130367	0.650062	0.842788	0.473929	0.0632813	0.328514	10.7	4.88	5.53	5.51	4.35	3.79	5.89	6.96	6.81	21.62	11.64	12.02	12.33	11.54	8.98	17.72	14.37	16.4
X268_RS00970	219	205784	206002	+	hypothetical protein	0	1	1	0	1	1	0	1	1	0	0	0	0	0	0	0	0	0	0	0	0	0	0	0	0	0	0
X268_RS00975	255	206064	206318	+	DUF2933 domain-containing protein	-0.664586	0.112077	0.804381	2.9429	7.18979e-22	1.71524e-19	3.60484	6.56737e-29	1.40986e-26	96.32	75.47	153.02	49.2	35.42	52.96	370.84	711.88	827.3	194.64	180.19	332.37	110.02	94	125.48	1115.64	1469.91	1993.48
X268_RS00980	678	206318	206995	+	isoprenylcysteine carboxylmethyltransferase family protein	-0.451548	0.116739	0.811957	2.99985	1.86881e-19	3.26222e-17	3.45282	2.57451e-33	9.89017e-31	6.05	3.71	6.4	3.91	2.46	3.82	21.85	44.22	49.51	12.23	8.86	13.91	8.74	6.53	9.04	65.74	91.3	119.3
X268_RS00985	1185	207055	208239	+	methionine adenosyltransferase	-0.325775	0.30975	0.884883	1.60611	0.000568171	0.00821494	1.92773	4.69904e-06	0.000147203	2.57	1.08	1.41	1.57	0.87	0.96	1.6	4.91	7.13	5.19	2.58	3.07	3.5	2.31	2.27	4.83	10.14	17.19
X268_RS00990	708	208365	209072	+	ABC transporter ATP-binding protein	-0.98153	0.000184931	0.0660943	3.46381	9.96486e-32	3.75361e-29	4.44327	4.12308e-59	4.2992e-56	10.71	5.56	7.25	3.69	2.39	4.01	49.64	77.53	97.56	21.65	13.27	15.74	8.26	6.34	9.51	149.33	160.08	235.09
X268_RS00995	2364	209077	211440	+	FtsX-like permease family protein	-0.168736	0.589936	0.941894	2.09868	2.11796e-07	8.46827e-06	2.26557	7.53891e-12	5.34238e-10	2.23	1.27	0.94	1.33	0.96	1.05	2.62	7.26	7.44	4.52	3.02	2.04	2.98	2.54	2.48	7.87	14.99	17.93
X268_RS01000	1239	211443	212681	+	HlyD family efflux transporter periplasmic adaptor subunit	-0.148399	0.575513	0.93843	-1.03942	0.0196381	0.110931	-0.887381	0.0320499	0.213247	3.18	1.99	2.44	2.75	1.31	1.93	0.37	1.43	1.64	6.42	4.75	5.3	6.15	3.48	4.58	1.11	2.95	3.94
X268_RS01005	462	213111	212650	-	GNAT family N-acetyltransferase	0.396148	0.290863	0.884025	-0.0153425	0.970207	0.989564	-0.414884	0.300843	0.71386	2.31	1.73	1.89	3.11	1.91	1.66	1.38	1.29	2.35	4.67	4.14	4.1	6.95	5.08	3.93	4.14	2.67	5.66
X268_RS01010	948	214141	213194	-	ABC transporter substrate-binding protein	-0.281315	0.340574	0.885896	-0.00428935	0.98847	0.997107	0.27378	0.353997	0.762897	3.74	1.93	2.83	1.68	1.78	2.36	2.05	2.41	2.85	7.57	4.6	6.15	3.76	4.72	5.59	6.16	4.98	6.86
X268_RS01015	459	214750	214292	-	GNAT family N-acetyltransferase	0.212568	0.74795	0.96857	0.318915	0.572984	0.800947	0.104131	0.849783	0.964353	1.16	0.53	1.68	1.53	0.34	1.55	0.83	1.57	1.22	2.35	1.27	3.65	3.42	0.91	3.68	2.49	3.23	2.95
X268_RS01020	513	215284	214772	-	GrpB family protein	-0.0229472	0.946499	0.998118	-0.149023	0.704532	0.872527	-0.13227	0.712602	0.919335	2.13	1.07	1.89	1.56	1.33	1.3	1.45	1.34	1.05	4.3	2.56	4.1	3.48	3.54	3.09	4.37	2.77	2.53
X268_RS01025	975	216470	215496	-	ABC transporter substrate-binding protein	-0.091941	0.759431	0.969806	-0.175816	0.518383	0.763362	-0.0890984	0.731384	0.929706	65.7	33.44	32.63	33.34	36.73	30.51	28.14	41.07	31.66	132.77	79.84	70.86	74.56	97.47	72.29	84.65	84.8	76.3
X268_RS01030	1221	217820	216600	-	MFS transporter	-0.68127	0.0342244	0.642003	-0.274133	0.373235	0.652319	0.403955	0.148529	0.528835	7.49	3.5	3.45	3.72	1.59	2.41	2.45	4.73	3.34	15.15	8.36	7.5	8.33	4.22	5.7	7.36	9.76	8.05
X268_RS01035	1293	218002	219294	+	serine hydrolase	0.00711045	0.975311	0.998887	0.449266	0.104988	0.319739	0.440556	0.0635775	0.329582	18.89	15.38	15.85	17.83	12.63	13.45	17.52	20.24	23.54	38.17	36.72	34.43	39.87	33.53	31.88	52.71	41.79	56.72
X268_RS01040	963	219468	220430	+	tetratricopeptide repeat protein	0.45917	0.252843	0.884025	0.55332	0.313531	0.595182	0.0864304	0.858402	0.968988	0.47	0.36	0.56	0.63	0.53	0.5	0.78	0.27	0.65	0.96	0.87	1.22	1.4	1.41	1.18	2.36	0.57	1.57
X268_RS01045	531	220499	221029	+	hypothetical protein	-0.40026	0.491458	0.907718	0.0486992	0.935733	0.977643	0.446074	0.460687	0.819755	0.7	0.84	0.94	0.77	0.49	0.38	1	0.47	0.63	1.4	2	2.05	1.72	1.29	0.91	3.02	0.98	1.51
X268_RS01050	414	221224	221637	+	polyketide cyclase	-0.259453	0.364652	0.890818	-0.111219	0.719868	0.880236	0.146335	0.589693	0.887641	4.88	2.91	2.61	2.88	1.83	2.7	1.9	3.37	3.23	9.87	6.94	5.67	6.45	4.84	6.41	5.7	6.96	7.77
X268_RS01055	804	222498	221695	-	alpha/beta hydrolase	-0.0182101	0.949267	0.998118	-0.230577	0.469898	0.72699	-0.21866	0.404797	0.791878	4.17	1.82	2.2	2.51	1.85	2.37	1.9	2.24	1.77	8.44	4.35	4.78	5.6	4.9	5.61	5.71	4.63	4.26
X268_RS01060	237	222524	222760	+	hypothetical protein	0	1	1	0	1	1	0	1	1	0	0	0	0	0	0	0	0	0	0	0	0	0	0	0	0	0	0
X268_RS01065	1812	224610	222799	-	elongation factor 4	-0.420844	0.308607	0.884883	-0.0682753	0.892117	0.961868	0.345917	0.347785	0.757529	148.1	34.79	43.36	62.92	31.76	41.33	45.45	108.93	29.98	299.3	83.05	94.18	140.68	84.28	97.94	136.73	224.93	72.24
X268_RS01070	1626	224724	226349	+	glycosyltransferase family 39 protein	0.290368	0.350458	0.885896	1.19398	0.00157696	0.0185022	0.895322	0.00425896	0.0476051	32.42	12.33	14.56	27.79	15.91	16.56	42.6	46.88	24.4	65.51	29.44	31.62	62.13	42.22	39.23	128.15	96.8	58.8
X268_RS01075	318	226741	226424	-	HPr family phosphocarrier protein	0.0674109	0.777523	0.972653	0.216521	0.410119	0.680717	0.146148	0.547647	0.865539	17.52	9.09	12.46	13.61	7.77	13.68	12.58	14.87	11.59	35.4	21.71	27.06	30.43	20.61	32.41	37.86	30.7	27.93
X268_RS01080	402	227139	226738	-	PTS sugar transporter subunit IIA	0.112046	0.643411	0.949563	0.366103	0.154909	0.399702	0.254242	0.293723	0.707785	139.77	108.42	127.37	128.36	86.81	130.18	90.2	139.27	174.87	282.46	258.84	276.66	287.01	230.39	308.47	271.35	287.56	421.36
X268_RS01085	525	227796	227272	-	serine kinase	0.632588	0.0960974	0.789151	1.05829	0.0112411	0.0766944	0.425934	0.154864	0.538184	14.75	24.79	17.44	35.17	23.67	21.3	38.55	32.79	35.25	29.81	59.18	37.88	78.63	62.83	50.48	115.96	67.7	84.93
X268_RS01090	1797	229589	227793	-	HAMP domain-containing protein	0.607467	0.0496935	0.68839	0.953709	0.00975355	0.0696742	0.346124	0.179295	0.574736	22.87	29.58	25.76	42.66	31.06	33.9	49.67	44.11	45.01	46.21	70.62	55.95	95.38	82.44	80.32	149.43	91.08	108.46
X268_RS01095	702	230496	229795	-	response regulator transcription factor	0.255584	0.502126	0.913278	0.294174	0.480083	0.733876	0.0433218	0.872679	0.973214	73.77	111.45	152.92	133.89	81.43	155.91	105.5	119.03	160.59	149.08	266.09	332.15	299.37	216.12	369.42	317.39	245.77	386.97
X268_RS01100	735	230737	231471	+	DUF2470 domain-containing protein	0.386462	0.273451	0.884025	0.370245	0.34394	0.624761	-0.0120183	0.958015	0.991083	8.83	13.95	14.56	18.88	11.37	14.89	11.89	16.03	18.12	17.85	33.3	31.62	42.21	30.18	35.28	35.76	33.09	43.65
X268_RS01105	2595	231550	234144	+	CHAT domain-containing protein	0.655254	0.0238479	0.572031	0.385619	0.268154	0.547242	-0.26909	0.321125	0.732924	0.71	0.73	0.86	1.25	0.93	1.03	0.97	1	0.76	1.44	1.74	1.87	2.8	2.47	2.44	2.93	2.07	1.84
X268_RS01110	1617	234433	236049	+	phosphoenolpyruvate carboxykinase	-0.45253	0.0714745	0.741296	-1.23327	3.54392e-05	0.000782834	-0.779728	0.0087613	0.0825174	844.58	517.28	613.32	370.52	400.81	433.23	142.07	375.82	261.68	1706.76	1234.96	1332.18	828.49	1063.74	1026.54	427.4	776	630.56
X268_RS01115	816	236952	236137	-	thioesterase family protein	-0.296805	0.32701	0.885896	0.0745762	0.833117	0.932789	0.362201	0.176485	0.568725	12	4.14	6.1	5.22	4.13	5.38	6.84	6.17	6.07	24.24	9.89	13.24	11.68	10.97	12.75	20.58	12.74	14.64
X268_RS01120	2517	239637	237121	-	glycogen/starch/alpha-glucan family phosphorylase	0.107349	0.643118	0.949563	-0.293886	0.233927	0.506111	-0.401891	0.0682249	0.345096	102.8	75.99	102.07	87.19	79.26	92.77	59.66	76.05	70.68	207.74	181.41	221.69	194.95	210.34	219.81	179.48	157.04	170.32
X268_RS01125	234	239845	240078	+	hypothetical protein	0.265198	0.401271	0.897222	0.795469	0.0299148	0.147452	0.531388	0.0292633	0.201503	18.37	24.4	26	27.67	21.75	24.62	36.03	34.8	37.71	37.12	58.26	56.46	61.86	57.73	58.34	108.39	71.85	90.86
X268_RS01130	864	240967	240104	-	LysR family transcriptional regulator	0.074184	0.777105	0.97247	0.00782903	0.975608	0.99131	-0.0665606	0.781981	0.943009	20.72	17.65	18.13	16.63	17.18	17.13	13.58	19.89	18.33	41.88	42.13	39.37	37.18	45.59	40.59	40.86	41.08	44.18
X268_RS01135	906	241076	241981	+	DMT family transporter	-0.0765333	0.816915	0.977051	0.446557	0.170583	0.422763	0.521685	0.0836625	0.3869	1.45	1.06	0.95	1.14	0.76	0.94	1.1	1.63	1.47	2.94	2.54	2.07	2.56	2.01	2.23	3.32	3.37	3.54
X268_RS01140	771	242865	242095	-	TIGR02186 family protein	-0.383533	0.386782	0.894994	-0.586306	0.212272	0.477745	-0.210831	0.523473	0.852682	5.18	1.52	1.34	1.86	1.15	1.96	1.21	2.14	1.07	10.46	3.62	2.92	4.17	3.05	4.64	3.63	4.42	2.59
X268_RS01145	918	243779	242862	-	sulfite exporter TauE/SafE family protein	-0.48254	0.106192	0.802517	-0.37202	0.28477	0.567053	0.106625	0.707442	0.918957	11.91	4.55	5.9	5.6	3.11	4.62	4.03	7.33	3.52	24.07	10.85	12.82	12.51	8.26	10.95	12.13	15.13	8.48
X268_RS01150	3432	247542	244111	-	hypothetical protein	-0.284278	0.333982	0.885896	-0.629838	0.0843324	0.282855	-0.35126	0.208676	0.611206	17.63	5.87	9.12	8.21	5.58	8.18	3.88	5.93	8.12	35.63	14.01	19.8	18.35	14.82	19.39	11.68	12.24	19.56
X268_RS01155	591	248433	247843	-	PadR family transcriptional regulator	0.199499	0.347943	0.885896	0.0890163	0.747195	0.893662	-0.112202	0.639534	0.90367	13.13	9.4	11.73	12.99	9.49	11.39	10.48	12.12	9.22	26.53	22.44	25.49	29.05	25.2	26.98	31.52	25.03	22.21
X268_RS01160	384	248631	249014	+	nuclear transport factor 2 family protein	-0.0689855	0.805739	0.976174	-0.0340057	0.911551	0.967805	0.0357415	0.88741	0.976071	32.61	21.64	38.62	31.04	16.49	30.17	25.26	32.71	22.12	65.9	51.66	83.89	69.41	43.78	71.48	76	67.54	53.31
X268_RS01165	1791	249117	250907	+	acyl-CoA dehydrogenase	0.0266043	0.927733	0.995627	-0.065462	0.838452	0.936017	-0.0880283	0.704652	0.918692	49.8	54.3	65.89	54.35	38.09	62.94	36.21	58.63	57.72	100.65	129.64	143.12	121.53	101.1	149.14	108.94	121.07	139.07
X268_RS01170	1209	250963	252171	+	acetyl-CoA C-acetyltransferase	-0.0475821	0.889603	0.988479	-0.216065	0.573648	0.801092	-0.162387	0.575672	0.882366	133.92	174.86	210.01	145.27	109.8	199.26	84.07	160.03	181.55	270.63	417.46	456.16	324.82	291.39	472.15	252.92	330.45	437.47
X268_RS01175	2214	252190	254403	+	3-hydroxyacyl-CoA dehydrogenase	-0.00130371	0.99685	0.9994	-0.0401612	0.916755	0.969303	-0.033887	0.895832	0.976541	117.58	167.6	165.36	143.82	109.87	155.72	89.53	154.47	177.57	237.61	400.13	359.17	321.59	291.6	368.97	269.33	318.95	427.87
X268_RS01180	282	255063	254782	-	hypothetical protein	-0.441493	0.187404	0.853139	-1.06878	0.0101968	0.0718999	-0.62835	0.0883281	0.396255	182.37	86.48	167.09	72.48	62.82	134.77	27.4	42.03	103.45	368.55	206.46	362.92	162.06	166.71	319.34	82.44	86.78	249.27
X268_RS01185	615	255896	255282	-	glutathione transferase GstA	-0.302823	0.187216	0.853139	-0.808094	0.000741222	0.010341	-0.507003	0.0206058	0.155695	16.36	8.53	10.66	9.33	5.77	9.47	4.54	7.32	6.03	33.07	20.37	23.16	20.87	15.31	22.43	13.67	15.11	14.52
X268_RS01190	498	256023	256520	+	winged helix-turn-helix transcriptional regulator	-0.0045767	0.983706	0.998887	-0.191365	0.440058	0.704283	-0.188873	0.364372	0.772596	62.52	30.6	46.47	46.77	28.72	42.58	29.7	44.6	32.01	126.33	73.07	100.93	104.58	76.22	100.89	89.36	92.09	77.14
X268_RS01195	1371	256620	257990	+	glutamate--cysteine ligase	0.11642	0.648441	0.949667	-0.201831	0.461504	0.720388	-0.314772	0.194366	0.595334	36.3	27.06	39.8	34.82	22.6	40.72	19.22	37.89	25.81	73.36	64.6	86.46	77.85	59.98	96.47	57.83	78.23	62.2
X268_RS01200	567	258205	258771	+	apple domain-containing protein	0.497712	0.120576	0.819544	1.24613	0.00305497	0.0305899	0.746444	0.0265684	0.188092	10.62	13.5	12.86	21.47	12.62	13.44	32.87	19.99	25.03	21.45	32.23	27.93	48.02	33.51	31.84	98.88	41.27	60.32
X268_RS01205	567	259476	258910	-	nucleotidyltransferase family protein	0.151827	0.629558	0.949563	0.480533	0.131828	0.364001	0.327327	0.301384	0.71446	2.65	2.02	2.63	3.52	1.36	2.38	3.16	2.99	2.76	5.35	4.83	5.7	7.86	3.61	5.65	9.5	6.16	6.64
X268_RS01210	777	260304	259528	-	signal peptidase I	0.362723	0.12616	0.819544	0.683597	0.00826502	0.0625382	0.318726	0.168166	0.557424	221.04	178.35	173.83	245.84	198.08	189.93	251.55	299.18	261.81	446.69	425.8	377.56	549.69	525.7	450.04	756.75	617.75	630.87
X268_RS01215	1428	261728	260301	-	metalloprotease TldD	0.23588	0.28408	0.884025	0.516742	0.0357748	0.164974	0.280633	0.174699	0.565466	312.58	252.24	264.19	303.24	252.2	288.97	282.28	410.07	385.58	631.68	602.19	573.85	678.05	669.32	684.72	849.2	846.72	929.11
X268_RS01220	546	262577	262032	-	invasion associated locus B family protein	-0.191409	0.536752	0.929274	0.0290615	0.941144	0.979098	0.21552	0.470386	0.823991	443.41	153.97	184.43	209.8	154.31	190.84	181.8	353.83	140.4	896.07	367.58	400.6	469.11	409.53	452.19	546.93	730.61	338.31
X268_RS01225	855	263039	263893	+	cytochrome c oxidase subunit II	-0.46263	0.135139	0.819544	-0.347253	0.339274	0.620542	0.113232	0.693123	0.916844	813.19	292.58	360.26	321.57	201.28	355.59	216.07	535.23	258.16	1643.33	698.51	782.51	719.03	534.18	842.57	650.02	1105.17	622.07
X268_RS01230	1620	263980	265599	+	cytochrome c oxidase subunit I	-0.326463	0.160015	0.832312	-0.0181567	0.949341	0.982991	0.307727	0.18644	0.585555	957.49	547.53	522.45	527.63	356.25	493.55	384.2	845.01	586.17	1934.92	1307.2	1134.79	1179.78	945.48	1169.46	1155.81	1744.82	1412.44
X268_RS01235	945	265659	266603	+	protoheme IX farnesyltransferase	-0.255121	0.353224	0.885896	-0.0627271	0.841195	0.93747	0.188492	0.408222	0.792245	329.37	143.77	147.85	170.38	115.16	146.14	132.06	242.63	141.56	665.61	343.24	321.15	380.96	305.64	346.28	397.28	500.98	341.09
X268_RS01240	177	266600	266776	+	CoxF protein	1.01141	0.2766	1	0.343183	0.681463	1	-0.66877	0.423619	1	0	0	0	105.61	0	0	35.02	0	0	0	0	0	236.15	0	0	105.36	0	0
X268_RS01245	654	266782	267435	+	cytochrome c oxidase assembly protein	-0.567304	0.147369	0.819544	-0.578739	0.214271	0.480884	-0.0171041	0.957172	0.991083	208.85	51.79	64.97	66.85	45.66	61.71	39.04	104.87	39.74	422.06	123.64	141.11	149.47	121.18	146.23	117.44	216.54	95.75
X268_RS01250	897	267515	268411	+	cytochrome c oxidase subunit 3	-0.289046	0.185333	0.851259	-0.123236	0.61981	0.8273	0.164122	0.44237	0.808293	411.47	219.1	250.27	213.17	163.05	230.42	162.92	296.04	253.39	831.51	523.08	543.61	476.65	432.74	545.97	490.11	611.27	610.57
X268_RS01255	402	268511	268912	+	DUF983 domain-containing protein	-0.40633	0.186575	0.852711	-0.706118	0.0314881	0.152168	-0.30459	0.174913	0.565908	103.14	35.22	61.54	40.54	33.01	49.85	27.36	41.44	30.74	208.44	84.1	133.67	90.66	87.6	118.13	82.31	85.56	74.07
X268_RS01260	753	268909	269661	+	SURF1 family protein	-0.493829	0.180268	0.844956	-0.448481	0.309624	0.590556	0.0393135	0.90193	0.977516	57.55	15.97	20.2	22.14	13.42	17.98	14.71	31.26	11.57	116.29	38.12	43.87	49.51	35.61	42.59	44.25	64.54	27.88
X268_RS01265	369	269775	270143	+	nuclear transport factor 2 family protein	0.249918	0.272778	0.884025	0.684492	0.0280331	0.140697	0.430842	0.109885	0.450426	31.33	19.36	27.68	30.85	20.93	27.54	37.15	35.17	31.56	63.31	46.23	60.12	68.98	55.54	65.26	111.77	72.61	76.05
X268_RS01270	1371	271686	270316	-	HAMP domain-containing protein	-0.159361	0.512745	0.916046	-0.198334	0.497477	0.746481	-0.043523	0.858536	0.968989	10.5	4.71	6.34	6.12	4.6	5.32	5.03	7	4.21	21.22	11.24	13.78	13.68	12.22	12.61	15.13	14.45	10.16
X268_RS01275	645	271773	272417	+	response regulator transcription factor	-0.16386	0.46647	0.905345	-0.746283	0.00783625	0.060566	-0.580411	0.0214682	0.16055	66.61	44.03	63.99	44.05	39.52	49.03	19.11	43.52	32.57	134.61	105.12	139	98.5	104.88	116.19	57.48	89.87	78.48
X268_RS01280	1419	272993	274411	+	threonine synthase	-0.191073	0.36315	0.88932	-0.23699	0.325719	0.609139	-0.0466979	0.82968	0.960633	223.49	119.09	150.02	129.97	95.74	139.31	89.54	168.42	116.02	451.64	284.32	325.85	290.61	254.1	330.1	269.36	347.77	279.57
X268_RS01285	1290	274408	275697	+	insulinase family protein	-0.179464	0.337597	0.885896	-0.192567	0.386079	0.663286	-0.0137636	0.945072	0.990411	181.8	111.23	135.91	119.53	86.99	117.16	87.97	145.6	102.81	367.38	265.56	295.2	267.27	230.86	277.62	264.66	300.64	247.73
X268_RS01290	588	275737	276324	+	GNAT family N-acetyltransferase	-0.0725316	0.72847	0.966454	-0.341857	0.184464	0.441689	-0.272611	0.224463	0.629652	53.81	30.46	35.29	34.08	25.77	36.21	21.78	27.35	31.77	108.74	72.73	76.65	76.19	68.39	85.81	65.53	56.48	76.55
X268_RS01295	651	276447	277097	+	hypothetical protein	0.036284	0.893667	0.988569	0.400071	0.239715	0.513555	0.357341	0.177449	0.571327	106.13	44.35	50.74	66.88	44.81	58.89	74.98	91.55	53.81	214.47	105.87	110.22	149.54	118.93	139.53	225.56	189.04	129.65
X268_RS01300	486	277723	277238	-	ATP F0F1 synthase subunit B	-0.423359	0.135818	0.819544	-0.647755	0.013205	0.0859945	-0.224447	0.413771	0.79414	236.97	122.31	154.6	121.85	64.11	140.01	63.75	126.65	88.57	478.88	292.01	335.8	272.47	170.16	331.75	191.8	261.51	213.42
X268_RS01305	567	278295	277729	-	F0F1 ATP synthase subunit B'	-0.438334	0.082263	0.767142	-0.404901	0.168317	0.419591	0.0354548	0.897939	0.976927	627.92	453.53	405.07	393.12	206.89	350.75	213.48	498.56	288.02	1268.92	1082.78	879.84	879.02	549.08	831.09	642.23	1029.45	694.02
X268_RS01310	228	278584	278357	-	F0F1 ATP synthase subunit C	-0.488814	0.198784	0.861805	-0.739403	0.0444256	0.189371	-0.244618	0.526485	0.85377	1077.06	666.11	1344.02	530.2	314.09	839.82	232.68	753.62	473.65	2176.56	1590.3	2919.3	1185.53	833.59	1989.94	700	1556.11	1141.31
X268_RS01315	750	279387	278638	-	F0F1 ATP synthase subunit A	-0.571964	0.0905121	0.785241	-0.538759	0.123123	0.351985	0.0348848	0.921656	0.982951	82.13	35.55	46.5	39.45	14.99	40.49	17.78	54.35	29.37	165.98	84.87	100.99	88.21	39.79	95.94	53.49	112.23	70.78
X268_RS01320	375	279874	279500	-	F0F1 ATP synthase assembly protein I	-0.464763	0.0819666	0.767142	-0.627529	0.045701	0.192855	-0.163167	0.571241	0.879639	889.52	444.68	567.89	405.71	262.44	485.55	239.53	495.28	270.05	1797.59	1061.64	1233.49	907.16	696.5	1150.5	720.61	1022.68	650.72
X268_RS01330	522	280234	280755	+	hypothetical protein	0.21166	0.362285	0.88924	0.75082	0.0391535	0.174376	0.534961	0.0913677	0.4032	21.55	18.04	19	22.03	17.59	18.75	33.78	24.05	24.42	43.55	43.08	41.28	49.27	46.68	44.44	101.61	49.65	58.85
X268_RS01335	972	281935	280964	-	IS110 family transposase	-0.18628	0.551343	0.933707	-0.475342	0.152662	0.395597	-0.285757	0.267635	0.68327	4.12	4.44	5.54	4.24	2.46	4.47	2.29	3.57	3.55	8.32	10.61	12.04	9.48	6.52	10.6	6.88	7.38	8.56
X268_RS01340	474	282267	282740	+	YjbQ family protein	0.0302416	0.905039	0.991006	-0.123097	0.650373	0.842788	-0.156439	0.517245	0.850301	5.81	3.21	3.55	4.06	3.11	3.64	2.75	3.99	3.28	11.75	7.66	7.71	9.08	8.24	8.62	8.28	8.25	7.9
X268_RS01345	1665	284528	282864	-	MHS family MFS transporter	-0.307375	0.474438	0.905345	-0.211837	0.702039	0.870795	0.109394	0.790457	0.946913	191.72	436.59	384.49	338.22	159.22	289.79	95.54	544.85	288.05	387.44	1042.34	835.13	756.25	422.57	686.64	287.42	1125.04	694.08
X268_RS01350	672	284827	285498	+	response regulator transcription factor	0.145045	0.595356	0.943577	0.0915587	0.705745	0.873239	-0.0563697	0.826247	0.95833	87.32	62.83	59.86	71.79	69.33	54.44	57.09	78.14	63.35	176.47	150	130.02	160.52	184.01	129	171.76	161.36	152.65
X268_RS01355	2862	288445	285584	-	AAA family ATPase	-0.0447677	0.884478	0.98816	0.140713	0.728995	0.885016	0.180395	0.587311	0.886981	7.89	2.85	3.49	4.88	3.15	3.32	3.95	7.32	2.46	15.95	6.81	7.59	10.92	8.35	7.87	11.87	15.12	5.93
X268_RS01360	420	288644	289063	+	organic hydroperoxide resistance protein	0.445242	0.295521	0.884025	0.66927	0.0901389	0.29404	0.220347	0.579771	0.883886	3.56	2.44	2.97	3.46	4.17	2.46	3.53	3.49	4.54	7.2	5.82	6.44	7.73	11.07	5.83	10.62	7.21	10.94
X268_RS01365	1029	289098	290126	+	alpha/beta hydrolase	0.0369127	0.904264	0.991006	0.13038	0.672436	0.855105	0.0923614	0.742603	0.934376	4.02	3.67	3.1	3.37	3.35	2.78	2.86	3.69	4.13	8.12	8.76	6.74	7.53	8.9	6.59	8.59	7.62	9.95
X268_RS01370	573	290199	290771	+	cytochrome P460 family protein	0.309516	0.384625	0.894994	0.524479	0.126983	0.356843	0.213464	0.516853	0.850301	1.86	1.15	1.6	1.44	1.63	1.73	1.58	2.09	2.08	3.75	2.76	3.48	3.21	4.32	4.11	4.74	4.31	5.01
X268_RS01375	825	290790	291614	+	SDR family NAD(P)-dependent oxidoreductase	0.45643	0.151362	0.823229	0.514551	0.178391	0.432942	0.052049	0.870884	0.972401	1.59	1.04	0.79	1.69	1.14	1.19	1.63	1.46	1.1	3.21	2.48	1.72	3.78	3.01	2.82	4.9	3.02	2.64
X268_RS01380	3510	295134	291625	-	hybrid sensor histidine kinase/response regulator	0.221336	0.318293	0.885896	0.425781	0.14432	0.384824	0.199958	0.450149	0.814083	7.69	5.21	5.78	6.81	5.81	5.94	7.8	6.95	7.19	15.55	12.45	12.55	15.22	15.41	14.07	23.46	14.36	17.33
X268_RS01385	1230	296548	295319	-	5-aminolevulinate synthase	-0.144489	0.495858	0.910219	1.02672	0.00126784	0.0158082	1.17149	1.50951e-05	0.000418931	204.55	155	206.66	163.62	120.92	160.41	235.22	334.42	471.16	413.36	370.05	448.87	365.85	320.91	380.08	707.63	690.52	1135.31
X268_RS01390	432	296868	297299	+	type II 3-dehydroquinate dehydratase	0.0792157	0.824706	0.978967	-0.135355	0.757728	0.899944	-0.209962	0.504209	0.844157	21.44	34.43	33.73	30.77	26.69	28.18	14.97	25.72	38	43.33	82.19	73.26	68.81	70.85	66.76	45.04	53.11	91.55
X268_RS01395	1074	298416	297343	-	MBL fold metallo-hydrolase	-0.205187	0.332442	0.885896	-0.565174	0.0115793	0.0783302	-0.361372	0.0983838	0.42391	56.01	33.54	40.71	35.03	29.55	30.73	19.62	34.07	25.48	113.19	80.08	88.43	78.32	78.41	72.8	59.04	70.36	61.4
X268_RS01400	2145	300697	298553	-	HAMP domain-containing protein	-0.371054	0.107718	0.802517	-0.587385	0.0724894	0.258627	-0.216183	0.450263	0.814087	15.64	7.14	10.45	7.68	5.93	7.83	3.48	9.92	6.72	31.6	17.06	22.7	17.18	15.73	18.55	10.47	20.49	16.19
X268_RS01405	726	301585	300860	-	porin family protein	0.0844921	0.775869	0.972132	-0.177489	0.596208	0.814274	-0.257349	0.298669	0.711948	349.91	395.8	478.88	386.07	366.08	385.09	229.62	484.81	301.38	707.1	944.95	1040.16	863.26	971.57	912.47	690.78	1001.06	726.21
X268_RS01410	321	302132	301812	-	hypothetical protein	0.254428	0.354177	0.885896	0.256242	0.424119	0.692484	0.00384098	0.987815	0.99729	95.64	110.29	89.2	109.33	96.58	97.85	82.39	136.22	85.53	193.27	263.31	193.74	244.47	256.33	231.85	247.87	281.27	206.09
X268_RS01415	342	302252	302593	+	hypothetical protein	0.227296	0.577238	0.938559	0.0750435	0.871579	0.953223	-0.148452	0.684921	0.915109	2.5	3.64	4.34	3.56	3.51	3.7	2.15	2.78	4.9	5.06	8.69	9.43	7.97	9.31	8.76	6.48	5.74	11.8
X268_RS01420	285	302711	302995	+	hypothetical protein	0.680278	0.0399781	0.65844	1.60387	2.61877e-05	0.000614509	0.920945	0.00575031	0.0597885	20.84	23.93	25.48	38.84	34.44	24.78	68.88	49.4	67.59	42.11	57.14	55.35	86.85	91.4	58.72	207.21	102	162.86
X268_RS01425	210	303229	303020	-	hypothetical protein	1.10837	0.00566216	0.433898	1.83884	7.72638e-06	0.000219435	0.730243	0.0302306	0.205259	15.41	24.86	23.11	53.84	41.08	26.97	75.2	65.88	60.81	31.15	59.35	50.19	120.39	109.03	63.91	226.22	136.02	146.52
X268_RS01430	1620	305384	303765	-	dipeptide ABC transporter ATP-binding protein	0.332996	0.166412	0.833032	-0.10937	0.704056	0.872395	-0.442609	0.0580421	0.312426	36.34	27.32	40.6	39.94	29.91	44.38	25.56	28.32	32.24	73.44	65.22	88.19	89.31	79.37	105.16	76.88	58.48	77.69
X268_RS01435	840	306226	305387	-	ABC transporter permease	0.281672	0.324735	0.885896	0.197317	0.520755	0.765306	-0.0825037	0.740608	0.93411	34.38	29.62	43.96	40.63	26.31	49.22	30.08	37.47	43.31	69.48	70.72	95.49	90.86	69.83	116.63	90.48	77.38	104.37
X268_RS01440	972	307194	306223	-	ABC transporter permease	0.431104	0.0921953	0.786029	0.0191445	0.951417	0.983323	-0.411986	0.121398	0.475879	25.5	19.41	28.89	30.72	20.75	35.7	19.12	19.92	27.13	51.54	46.35	62.75	68.69	55.08	84.6	57.51	41.14	65.38
X268_RS01445	1551	308917	307367	-	ABC transporter substrate-binding protein	0.162762	0.644377	0.949563	-0.276733	0.526092	0.769202	-0.435372	0.173711	0.564927	151.63	181.22	293.36	215.86	156.13	258.08	106.35	135.17	237.74	306.42	432.65	637.2	482.65	414.37	611.52	319.95	279.1	572.85
X268_RS01450	312	309526	309215	-	hypothetical protein	-0.01465	0.970218	0.998379	2.28177	1.1072e-07	4.63403e-06	2.29654	1.19039e-11	8.27492e-10	10.23	8	16.67	10.87	10.13	8.45	31.73	37.81	76.2	20.67	19.11	36.21	24.3	26.9	20.01	95.45	78.07	183.61
X268_RS01455	486	309711	310196	+	transcriptional repressor	-0.844759	0.030311	0.618361	2.57507	2.80133e-11	2.25271e-09	3.42148	3.83466e-29	8.74662e-27	43.73	24.04	66.43	27.02	11.07	28	185.46	226.92	290.58	88.38	57.4	144.3	60.43	29.39	66.34	557.93	468.56	700.19
X268_RS01460	1548	311789	310242	-	tetratricopeptide repeat protein	0.39362	0.107385	0.802517	1.10975	0.000197263	0.00343507	0.714897	0.00288468	0.0355598	4.74	3.89	5.32	6.26	4.64	5.07	8.88	8.93	9.07	9.57	9.29	11.55	13.99	12.32	12.02	26.72	18.44	21.86
X268_RS01465	789	311923	312711	+	isoprenylcysteine carboxylmethyltransferase family protein	0.249079	0.537614	0.92935	0.21107	0.598502	0.814504	-0.0336167	0.923657	0.983439	0.81	0.95	1.1	0.91	1.02	1.02	0.74	1.29	1.03	1.65	2.26	2.39	2.04	2.71	2.42	2.23	2.67	2.47
X268_RS01470	423	312930	313352	+	GFA family protein	-0.478546	0.384798	0.894994	-0.558217	0.292302	0.574096	-0.0733465	0.879071	0.974091	1.1	2.34	1.92	0.74	1.3	1.38	0.93	1.35	0.98	2.23	5.58	4.17	1.65	3.44	3.27	2.8	2.8	2.37
X268_RS01475	225	313838	313614	-	hypothetical protein	-0.959795	0.303771	1	-0.0554726	0.941214	1	0.910217	0.277341	1	4.36	0.64	2.36	0.91	1.67	0.32	0.88	1.73	3.03	8.82	1.52	5.12	2.03	4.42	0.75	2.65	3.57	7.31
X268_RS01480	285	314075	314359	+	hypothetical protein	0	1	1	0	1	1	0	1	1	0	0	0	0	0	0	0	1.31	0	0	0	0	0	0	0	0	2.71	0
X268_RS01485	1950	316443	314494	-	histidine kinase	0.0478941	0.852768	0.981538	0.0747034	0.780188	0.911642	0.0225974	0.916948	0.980631	6.72	2.84	4.03	4.16	3.48	3.92	3.43	5.05	3.92	13.58	6.78	8.74	9.29	9.24	9.29	10.3	10.43	9.45
X268_RS01490	684	317123	316440	-	response regulator	-0.0526632	0.827161	0.979207	-0.119063	0.717197	0.879907	-0.0715515	0.814078	0.955355	13.08	8.66	10.52	8.45	8.58	9.16	8.17	6.71	10.32	26.44	20.67	22.85	18.89	22.76	21.7	24.58	13.85	24.86
X268_RS01495	2775	320025	317251	-	DUF2235 domain-containing protein	0.0481343	0.871641	0.983715	0.0883528	0.774051	0.908476	0.0330169	0.897984	0.976927	9.4	4.13	4.39	5.79	4.99	4.37	4.63	5.49	6.15	19	9.85	9.55	12.94	13.25	10.34	13.94	11.33	14.83
X268_RS01500	225	320517	320293	-	hypothetical protein	0.292529	0.30883	0.884883	0.922838	0.020711	0.11431	0.619113	0.0838522	0.3869	25.62	13.18	16.42	15.56	20.55	19.45	30.19	18.14	31.31	51.77	31.46	35.67	34.79	54.54	46.08	90.82	37.46	75.46
X268_RS01505	567	321420	320854	-	hypothetical protein	-0.123939	0.642783	0.949563	-0.0682934	0.809153	0.92308	0.050498	0.853619	0.966274	140.27	91.85	85.89	87.21	85.7	70.19	86.94	93.87	77.24	283.46	219.29	186.57	195	227.44	166.32	261.55	193.84	186.12
X268_RS01510	720	322558	321839	-	hypothetical protein	-0.1043	0.681147	0.956388	-0.115947	0.658905	0.847553	-0.0141336	0.951834	0.991083	13.06	6.35	7.6	9.28	4.85	7.32	5.72	9.64	6.53	26.4	15.16	16.51	20.74	12.86	17.34	17.2	19.91	15.73
X268_RS01515	939	324144	325082	+	helix-turn-helix domain-containing protein	0.0356209	0.911477	0.992007	0.275437	0.45878	0.718851	0.229082	0.484698	0.832231	47.3	19.92	21.75	24.87	26.84	21.42	32.43	23.14	31.96	95.6	47.56	47.24	55.6	71.24	50.75	97.57	47.78	77.02
X268_RS01520	1245	325195	326439	+	acyl-CoA dehydrogenase	0.288541	0.426555	0.899225	0.401613	0.277172	0.557225	0.106466	0.754503	0.93802	1.28	0.75	0.61	1.28	0.8	0.66	0.96	0.88	1.14	2.58	1.79	1.32	2.86	2.13	1.57	2.89	1.82	2.74
X268_RS01525	720	326451	327170	+	SDR family oxidoreductase	-0.179867	0.549657	0.932996	-0.0808808	0.800004	0.919699	0.096246	0.761098	0.939692	3.6	2.5	2.69	2.41	2.23	1.92	1.74	2.47	3.09	7.27	5.97	5.84	5.38	5.91	4.54	5.25	5.1	7.46
X268_RS01535	540	328325	328864	+	disulfide bond formation protein B	0.40119	0.18091	0.846087	1.4882	3.75528e-05	0.000824433	1.07816	0.000705157	0.0112242	90.17	43.05	42.85	86.38	57.55	50.01	165.35	141.73	104.56	182.21	102.78	93.07	193.14	152.74	118.5	497.43	292.65	251.94
X268_RS01540	1086	329953	328868	-	AbrB family transcriptional regulator	-0.0737963	0.839008	0.979673	0.550854	0.204546	0.46861	0.61233	0.0895787	0.39941	51.38	16	20.88	33.18	18.56	16.8	45.42	35.18	22.89	103.82	38.2	45.36	74.2	49.25	39.8	136.65	72.65	55.14
X268_RS01545	282	330332	330051	-	phosphate starvation-inducible protein PsiF	1.1944	0.0236438	0.570966	2.66045	4.34252e-08	1.96705e-06	1.46058	0.00551302	0.0578217	74.6	104.76	79.09	228.1	137.91	73.1	482.46	238.29	473.45	150.76	250.11	171.79	510.04	366.01	173.21	1451.43	492.04	1140.83
X268_RS01550	483	330538	331020	+	hypothetical protein	0.683089	0.0477497	0.685258	1.4413	0.000138654	0.0025642	0.755433	0.0245777	0.177556	79.84	90.37	70.74	176.93	91.22	82.87	220.98	162.73	197.12	161.35	215.76	153.66	395.63	242.09	196.36	664.8	336.01	474.99
X268_RS01555	549	331614	331066	-	TetR/AcrR family transcriptional regulator	0.375596	0.313166	0.884883	0.863587	0.00919843	0.0675905	0.487404	0.156658	0.540113	20.65	21.97	19.12	41.38	15.8	16.42	35.17	39.01	27.58	41.74	52.45	41.53	92.52	41.95	38.91	105.79	80.55	66.47
X268_RS01560	429	331709	332137	+	acyl-CoA thioesterase	0.209547	0.639142	0.949563	-0.515702	0.278303	0.558245	-0.722038	0.0153508	0.126462	68.27	100.94	193.6	162.76	96.59	113.74	72.87	78.56	64.44	137.95	240.99	420.51	363.93	256.34	269.5	219.22	162.22	155.27
X268_RS01565	477	332141	332617	+	PaaI family thioesterase	-0.174974	0.724577	0.966454	-0.748867	0.141892	0.381345	-0.56496	0.0424904	0.257375	19.49	42.94	73.76	45.43	22.28	43.67	17.56	33.3	23.9	39.39	102.51	160.21	101.57	59.14	103.47	52.84	68.77	57.6
X268_RS01570	384	332662	333045	+	CidA/LrgA family protein	-0.281536	0.295773	0.8842	0.282477	0.350928	0.632324	0.561999	0.0512434	0.290073	26.89	20	24.28	19.31	14.93	15.04	22.13	27.58	20.6	54.33	47.74	52.75	43.18	39.62	35.64	66.59	56.95	49.63
X268_RS01575	723	333042	333764	+	LrgB family protein	-0.148644	0.616225	0.947952	0.327172	0.340694	0.621516	0.472179	0.165448	0.552932	11.91	7.1	7.48	8.92	6.29	4.92	9.16	13.75	6.03	24.07	16.96	16.25	19.94	16.69	11.67	27.55	28.38	14.53
X268_RS01580	657	333852	334508	+	DsbA family protein	0.0852698	0.708154	0.963746	0.460609	0.0609863	0.232046	0.372211	0.105367	0.438968	24.86	14	20.06	22.64	14.74	15.84	21.64	26.76	21.99	50.24	33.43	43.58	50.63	39.11	37.53	65.09	55.26	53
X268_RS01585	207	334797	334591	-	hypothetical protein	0.689017	0.230493	0.874143	1.93628	0.00175958	0.0202003	1.24967	0.00191889	0.025699	5.78	27	16.24	41.64	19.24	16.91	81.5	49.92	44.89	11.68	64.46	35.27	93.1	51.06	40.06	245.2	103.08	108.17
X268_RS01590	1071	335950	334880	-	phospholipase	0.174593	0.458349	0.905345	0.284053	0.259595	0.537904	0.104859	0.6506	0.906771	27.12	13.93	17.74	18.41	17.27	19.36	18.75	21.91	20.87	54.81	33.26	38.54	41.17	45.84	45.88	56.39	45.24	50.3
X268_RS01595	972	336941	335970	-	serine protease	0.297364	0.282267	0.884025	0.719038	0.0109985	0.0753266	0.417978	0.12914	0.492748	328.32	256.75	236.82	282.03	308.45	262.08	373.58	384.81	431.3	663.47	612.96	514.4	630.62	818.61	620.99	1123.88	794.57	1039.28
X268_RS01600	1419	337228	338646	+	amidohydrolase	-0.172119	0.599109	0.944932	0.0149776	0.961841	0.986797	0.179069	0.503016	0.843893	448.79	184.62	193.25	195.94	213.79	177.22	202.09	248.78	256.81	906.94	440.77	419.74	438.13	567.4	419.91	607.97	513.69	618.8
X268_RS01605	1794	338909	340702	+	peptide ABC transporter substrate-binding protein	-0.568792	0.103449	0.801145	-1.23043	0.00176588	0.0202003	-0.657847	0.0124018	0.10802	229.96	247.08	442.18	178.53	156.17	211.73	86.23	122.23	155.03	464.7	589.89	960.44	399.21	414.48	501.7	259.41	252.39	373.56
X268_RS01610	960	340732	341691	+	ABC transporter permease	-0.294151	0.317185	0.885896	-1.0175	0.00475452	0.0426953	-0.723614	0.00749866	0.07327	61.11	53.73	89.42	48.35	41.93	54.77	28.69	25.47	34.9	123.5	128.28	194.22	108.1	111.29	129.78	86.32	52.59	84.09
X268_RS01615	918	341657	342574	+	ABC transporter permease	-0.342585	0.24066	0.882116	-0.665922	0.0417715	0.181627	-0.322996	0.158602	0.542866	14.68	10.42	20.06	10.92	8.12	11.84	7.23	8.64	9.33	29.67	24.88	43.58	24.41	21.55	28.06	21.75	17.84	22.47
X268_RS01620	996	342574	343569	+	ABC transporter ATP-binding protein	-0.469843	0.148462	0.820731	-1.24865	0.000292543	0.00479115	-0.778422	0.00765103	0.0745593	9.58	6.34	12.61	5.23	4.59	7.91	2.92	3.35	4.31	19.36	15.14	27.4	11.69	12.18	18.74	8.78	6.93	10.39
X268_RS01625	969	343566	344534	+	dipeptide ABC transporter ATP-binding protein	-0.331556	0.2437	0.882881	-1.07786	0.00040848	0.00630063	-0.744931	0.000791703	0.012217	23.34	17.65	31.38	16.51	13.8	19.45	8.5	11.42	11.07	47.16	42.14	68.15	36.92	36.64	46.09	25.57	23.57	26.66
X268_RS01630	648	345202	344555	-	HAD family phosphatase	-0.30466	0.311894	0.884883	0.0548752	0.896441	0.96366	0.357054	0.304839	0.717484	79.04	33.87	32.29	39.25	28.02	29.56	31.42	79.01	24.32	159.72	80.87	70.13	87.76	74.37	70.05	94.51	163.15	58.6
X268_RS01635	222	345507	345286	-	dodecin domain-containing protein	0.842499	0.168502	0.833032	1.17835	0.0600755	0.230048	0.33528	0.400634	0.791036	3.21	15.7	17.31	14.23	15.75	25.02	19.42	16.78	29.61	6.5	37.49	37.59	31.82	41.8	59.28	58.43	34.64	71.36
X268_RS01640	882	345682	346563	+	DMT family transporter	0.12691	0.721772	0.966408	0.308677	0.43572	0.700756	0.176727	0.626018	0.901725	15.13	7.22	6.22	12.89	7.48	5.82	9.31	15.96	5.82	30.57	17.24	13.5	28.82	19.84	13.79	28	32.94	14.03
X268_RS01645	558	347138	346581	-	HNH endonuclease	0.313876	0.171677	0.834808	0.421891	0.12345	0.352568	0.103039	0.692617	0.916666	96.85	59.08	69.2	97.75	71.62	67.69	88.61	86.62	82.8	195.72	141.04	150.31	218.58	190.09	160.38	266.57	178.86	199.51
X268_RS01650	978	348327	347350	-	hypothetical protein	0.0299256	0.925205	0.995627	-0.571012	0.0581266	0.224507	-0.602279	0.0432792	0.260855	10.3	7.43	12.14	7.79	9.8	7.89	4.9	6.03	6.99	20.82	17.75	26.37	17.43	26	18.69	14.74	12.46	16.84
X268_RS01655	1764	350152	348389	-	NAD(P)/FAD-dependent oxidoreductase	-0.157908	0.482667	0.906998	-0.144868	0.595632	0.814274	0.0100729	0.966859	0.991116	3.28	1.8	2.58	2.26	1.57	2.02	1.64	2.09	2.36	6.62	4.3	5.61	5.05	4.16	4.78	4.92	4.31	5.68
X268_RS01660	1527	351829	350303	-	AMP-binding protein	-0.305539	0.399668	0.897222	0.256269	0.480667	0.733973	0.557342	0.102706	0.432826	0.73	0.48	0.39	0.4	0.37	0.32	0.53	0.53	0.61	1.47	1.15	0.85	0.9	0.98	0.76	1.6	1.09	1.46
X268_RS01665	1185	353038	351854	-	ABC transporter substrate-binding protein	-1.17147	0.0219084	0.548736	-0.375858	0.414905	0.685982	0.795543	0.140758	0.514739	0.45	0.28	0.35	0.17	0.07	0.18	0.25	0.2	0.27	0.9	0.66	0.77	0.38	0.18	0.43	0.74	0.41	0.64
X268_RS01670	975	354049	353075	-	nitronate monooxygenase	-0.857871	0.127895	0.819544	-0.290532	0.589446	0.811126	0.563791	0.316682	0.729224	0.61	0.27	0.23	0.2	0.16	0.15	0.13	0.32	0.35	1.23	0.65	0.51	0.45	0.43	0.35	0.4	0.66	0.84
X268_RS01675	888	354227	355114	+	LysR family transcriptional regulator	-0.0614104	0.799996	0.975	-0.264499	0.332255	0.614879	-0.202348	0.376051	0.778444	5.55	4.71	5.16	4.84	3.66	4.37	3.02	4.43	4.18	11.21	11.25	11.22	10.81	9.73	10.36	9.08	9.14	10.07
X268_RS01680	654	355764	355111	-	DNA-3-methyladenine glycosylase 2 family protein	-0.121718	0.594404	0.943577	-0.228005	0.340329	0.621388	-0.107856	0.640853	0.90367	11.34	7.6	9.59	7.88	7.08	7.26	6.21	8.67	6.74	22.92	18.14	20.84	17.62	18.8	17.21	18.69	17.9	16.24
X268_RS01685	870	355882	356751	+	tRNA glutamyl-Q(34) synthetase GluQRS	-0.445707	0.259371	0.884025	-0.241312	0.569225	0.799159	0.194227	0.530512	0.856828	5.58	1.79	1.78	2.19	1.6	1.6	2.2	2.46	1.61	11.27	4.26	3.87	4.89	4.25	3.79	6.63	5.08	3.89
X268_RS01690	1263	356857	358119	+	response regulator	-0.354458	0.0983281	0.789711	-0.638693	0.0405284	0.178171	-0.283604	0.303413	0.716472	26.62	15.4	16.46	14.32	10.85	13.58	7.3	18.15	9	53.8	36.77	35.75	32.01	28.79	32.17	21.96	37.47	21.69
X268_RS01695	894	358939	358046	-	YihY/virulence factor BrkB family protein	-0.0521642	0.815243	0.977051	-0.130073	0.723086	0.881074	-0.0766184	0.81596	0.956277	7.43	3.95	5.01	5.23	3.47	4.72	2.96	7.9	2.87	15.02	9.44	10.89	11.7	9.22	11.19	8.91	16.32	6.93
X268_RS01700	195	359212	359406	+	twin transmembrane helix small protein	0.389004	0.653212	1	-0.300106	0.755927	1	-0.694226	0.432078	1	80.72	100.86	0	68.82	42.39	39.83	57.18	33.49	11.48	163.12	240.8	0	153.88	112.49	94.39	172.03	69.15	27.66
X268_RS01705	585	359409	359993	+	cob(I)yrinic acid a%2Cc-diamide adenosyltransferase	0.0173681	0.930429	0.995627	0.180585	0.446283	0.708844	0.163445	0.4405	0.80703	38.22	26.74	29.18	29.44	23.3	28.69	22.77	41.58	30.93	77.24	63.84	63.39	65.83	61.84	67.99	68.5	85.86	74.54
X268_RS01710	750	360119	360868	+	electron transfer flavoprotein subunit beta/FixA family protein	-0.0290098	0.887816	0.988479	0.275614	0.226953	0.497105	0.303048	0.123293	0.480092	555.55	359.11	365.01	370.11	299.52	395.99	347.67	532.55	480.63	1122.67	857.36	792.84	827.56	794.9	938.3	1045.93	1099.63	1158.15
X268_RS01715	945	360868	361812	+	electron transfer flavoprotein subunit alpha/FixB family protein	0.0120302	0.955216	0.998118	0.331049	0.174513	0.427443	0.316065	0.126034	0.485688	423.05	262.47	265.34	283.09	229.54	300.37	295.07	375.09	373.18	854.91	626.62	576.33	632.99	609.18	711.71	887.67	774.5	899.23
X268_RS01720	882	362007	362888	+	3-hydroxybutyryl-CoA dehydrogenase	0.0382016	0.840405	0.979673	0.0509652	0.82518	0.929664	0.0118749	0.953134	0.991083	153.99	106.17	122.09	124.01	94.35	118.72	90.39	133.2	130.18	311.19	253.47	265.2	277.29	250.4	281.31	271.92	275.03	313.68
X268_RS01725	195	362975	363169	+	hypothetical protein	0.794694	0.0687533	0.741249	0.277075	0.485854	0.737488	-0.522008	0.190572	0.591105	46.66	21.28	26.21	43.95	27.01	45.63	22.39	30.23	30.16	94.28	50.8	56.92	98.28	71.69	108.12	67.37	62.42	72.68
X268_RS01730	666	363895	363230	-	TlpA family protein disulfide reductase	0.246295	0.272616	0.884025	0.446357	0.0772338	0.267359	0.198385	0.367975	0.775416	33.78	19.7	30.17	35.58	20.23	29.84	30.5	38.17	30.68	68.27	47.03	65.52	79.57	53.7	70.69	91.76	78.82	73.92
X268_RS01735	1398	363997	365394	+	argininosuccinate lyase	-0.181128	0.380808	0.894994	-0.163265	0.508748	0.756201	0.0181761	0.936197	0.987557	56.31	36.49	40.55	35.29	26.75	38.81	23.92	45.54	38.57	113.8	87.12	88.07	78.9	70.99	91.95	71.96	94.03	92.93
X268_RS01740	297	365489	365785	+	lipoprotein	0.583324	0.144838	0.819544	0.315193	0.38799	0.664795	-0.268464	0.449242	0.814083	40.59	29.48	54.24	70.12	26.48	64.93	40.53	39.56	44.29	82.02	70.37	117.8	156.79	70.27	153.86	121.91	81.69	106.71
X268_RS01745	1266	365809	367074	+	diaminopimelate decarboxylase	0.191607	0.3661	0.892221	0.139419	0.531836	0.773178	-0.0522631	0.804419	0.952218	12.49	8.15	9.67	11.19	7.17	11.64	7.96	12.46	9.61	25.24	19.45	20.99	25.01	19.03	27.58	23.94	25.72	23.15
X268_RS01750	909	368021	367113	-	NAD(P)-dependent oxidoreductase	-0.363326	0.165641	0.833032	-0.582432	0.0440128	0.188397	-0.22212	0.340093	0.750823	39.94	19.25	19.82	18.99	15.44	16.46	11.03	21.75	14.11	80.71	45.96	43.04	42.47	40.97	38.99	33.18	44.92	34
X268_RS01755	384	368466	368083	-	4-carboxymuconolactone decarboxylase	-0.52721	0.0289113	0.602912	-0.731982	0.0316081	0.152644	-0.204618	0.496713	0.840601	78.62	41.15	49.34	31.19	29.25	36.59	13.54	42.37	29.65	158.88	98.25	107.17	69.74	77.62	86.71	40.73	87.49	71.45
X268_RS01760	1938	368642	370579	+	TIGR02302 family protein	0.378848	0.135645	0.819544	0.432479	0.168126	0.419261	0.0490453	0.867113	0.970902	366.09	255.38	253.22	369.72	321.08	274.98	386.87	386.85	262.41	739.8	609.71	550.02	826.69	852.14	651.56	1163.86	798.79	632.3
X268_RS01765	1143	370567	371709	+	DUF4175 family protein	0.410201	0.0580375	0.716665	0.317086	0.264735	0.543052	-0.0981233	0.708516	0.919207	84.12	49.4	62.2	84.91	67.93	66.71	75.98	72.8	61.7	169.99	117.93	135.11	189.85	180.3	158.07	228.56	150.32	148.66
X268_RS01770	375	372243	371869	-	response regulator	0.593897	0.0438159	0.674992	0.616836	0.0475495	0.197511	0.0195887	0.950353	0.991083	10.63	7.3	7.18	17.51	7.47	8.75	12.36	13.4	8.35	21.47	17.42	15.59	39.14	19.84	20.74	37.17	27.67	20.11
X268_RS01775	879	373158	372280	-	thioredoxin	-0.115132	0.636897	0.949563	-0.218488	0.504425	0.752749	-0.107933	0.694208	0.916844	22.69	10	13.62	13.99	9.63	12.02	7.47	11.27	15.49	45.86	23.88	29.59	31.29	25.55	28.48	22.46	23.27	37.33
X268_RS01780	660	373358	374017	+	cell division ATP-binding protein FtsE	-0.143142	0.672729	0.954984	-0.0530969	0.882169	0.958299	0.0820032	0.686503	0.915768	80.18	22.38	35.4	36.87	26.73	36.85	31.88	42.5	34.26	162.03	53.44	76.89	82.43	70.94	87.32	95.9	87.75	82.55
X268_RS01785	969	374010	374978	+	ABC transporter permease	-0.30004	0.445398	0.902181	-0.032989	0.936996	0.977777	0.258707	0.347903	0.757562	43.6	12.35	13.11	17.6	14.03	12.62	14.85	27.54	14.09	88.11	29.48	28.48	39.36	37.24	29.9	44.66	56.87	33.95
X268_RS01790	705	375052	375756	+	YdcF family protein	-0.0862266	0.738936	0.967104	0.120767	0.670518	0.854505	0.201684	0.42103	0.800703	49.59	23.67	28.26	27.31	25.89	25.17	28.96	38.21	26.02	100.2	56.5	61.39	61.06	68.72	59.65	87.13	78.89	62.69
X268_RS01795	771	375792	376562	+	1-acyl-sn-glycerol-3-phosphate acyltransferase	0.00141308	0.996121	0.999302	0.165526	0.58292	0.807424	0.15984	0.520924	0.852134	6.78	2.71	3.62	4.52	2.39	4.15	3.62	5.48	3.54	13.69	6.48	7.87	10.1	6.33	9.83	10.9	11.32	8.52
X268_RS01800	612	377269	376658	-	gamma-glutamylcyclotransferase	-0.558087	0.153625	0.823567	-0.000583002	0.998945	0.999643	0.547858	0.0828024	0.384707	10.24	2.73	3.57	3.61	2.14	3.32	4.49	6.06	2.86	20.7	6.52	7.75	8.08	5.67	7.86	13.51	12.51	6.9
X268_RS01805	1185	377480	378664	+	DUF2125 domain-containing protein	0.221093	0.315951	0.884883	0.616485	0.0371649	0.168561	0.392903	0.123518	0.480092	46.87	29.32	29.14	44.71	26.84	34.55	46.37	62.54	34.62	94.71	70.01	63.3	99.97	71.24	81.87	139.5	129.14	83.42
X268_RS01810	936	379722	378787	-	prephenate/arogenate dehydrogenase family protein	-0.0754205	0.755317	0.969792	-0.0826674	0.748867	0.894963	-0.0103569	0.95973	0.991083	20.73	9.17	12.27	12.55	8.36	12.65	9.34	14.77	10.68	41.88	21.89	26.64	28.06	22.19	29.98	28.11	30.5	25.73
X268_RS01815	1098	380816	379719	-	histidinol-phosphate transaminase	-0.148574	0.508051	0.913537	-0.0343106	0.893607	0.962546	0.114166	0.628997	0.901725	67.4	35.12	49.47	44.62	27.04	45.5	28.59	56.41	47.28	136.21	83.85	107.45	99.77	71.75	107.81	86	116.47	113.94
X268_RS01820	849	381701	380853	-	hypothetical protein	-0.214119	0.386986	0.894994	-0.0716111	0.796021	0.918002	0.138943	0.519029	0.850479	79.25	35.55	42.99	40.98	29.84	42.37	35.57	56.71	37.04	160.16	84.88	93.37	91.63	79.2	100.39	107	117.1	89.26
X268_RS01825	1206	382026	383231	+	homoserine O-acetyltransferase	-0.326737	0.360212	0.88924	-0.0981136	0.788114	0.915225	0.234803	0.404702	0.791878	14.7	13.71	25.4	12.95	8.03	17.4	11.94	22.44	12.75	29.71	32.74	55.18	28.96	21.32	41.24	35.93	46.35	30.73
X268_RS01830	663	383234	383896	+	methionine biosynthesis protein MetW	-0.275511	0.300176	0.884883	-0.175932	0.557818	0.790282	0.10316	0.687948	0.915768	6.76	4.57	7.67	5.17	3.1	5.46	3.55	7.46	4.53	13.67	10.9	16.66	11.55	8.23	12.94	10.68	15.4	10.91
X268_RS01835	864	384875	384012	-	alpha/beta fold hydrolase	-0.481052	0.0510963	0.692055	-0.782488	0.00136359	0.0165973	-0.304361	0.195945	0.596673	139.38	69.7	87.25	62.27	57.89	54.95	36.77	66.08	49.19	281.66	166.4	189.52	139.23	153.64	130.2	110.62	136.44	118.52
X268_RS01840	666	385092	385757	+	TIGR02594 family protein	-0.0696741	0.805197	0.976121	-0.121832	0.687463	0.863946	-0.0572518	0.803953	0.952097	37.17	13.89	19.87	24.09	12.88	19.59	16.62	23.48	15.49	75.11	33.17	43.15	53.86	34.18	46.43	50	48.47	37.33
X268_RS01845	789	386748	385960	-	MOSC domain-containing protein	-0.268381	0.424019	0.899225	-0.117418	0.807827	0.922541	0.148652	0.70146	0.918692	122.37	38.72	45.84	56.37	38.13	44.55	33	109.71	27.93	247.28	92.44	99.56	126.04	101.2	105.56	99.29	226.54	67.31
X268_RS01850	2640	386988	389627	+	ATP-dependent chaperone ClpB	-0.0400182	0.868028	0.983598	0.720808	0.0128594	0.0845908	0.757868	0.00119556	0.0175621	160.31	74.92	85.87	101.02	73.06	86.65	99.28	195.16	175.12	323.96	178.86	186.51	225.88	193.89	205.31	298.66	402.98	421.96
X268_RS01855	1620	391482	389863	-	hypothetical protein	-0.239239	0.259533	0.884025	-0.479862	0.0674108	0.247773	-0.243817	0.286288	0.702164	19.07	9.97	14.31	11.73	7.8	11.72	7.79	9	10.17	38.54	23.8	31.09	26.23	20.71	27.78	23.44	18.59	24.51
X268_RS01860	2064	393702	391639	-	M23 family metallopeptidase	0.14689	0.448792	0.903397	-0.0707987	0.776234	0.909099	-0.218806	0.322869	0.734202	195	111.5	153.04	172.46	107.63	157.34	115.08	170.18	104.98	394.05	266.2	332.41	385.63	285.65	372.81	346.22	351.39	252.96
X268_RS01890	600	400438	401037	+	hypothetical protein	0.659864	0.0428828	0.667838	1.07471	0.0131057	0.0856323	0.414039	0.198375	0.598816	18.27	23.54	30.13	42.67	27.84	32.59	59.52	39.21	37.27	36.92	56.21	65.44	95.41	73.9	77.22	179.06	80.96	89.8
X268_RS01895	1089	402474	401386	-	ABC transporter substrate-binding protein	-0.319158	0.138232	0.819544	-0.0452059	0.842738	0.938459	0.270996	0.191436	0.59157	42.12	22.26	29.6	25.42	18.24	19.82	21.12	31.09	27.55	85.11	53.15	64.3	56.85	48.41	46.95	63.54	64.19	66.39
X268_RS01900	1092	403925	402834	-	TRAP transporter substrate-binding protein DctP	-0.60325	0.0811898	0.767142	-0.821131	0.0163853	0.0984061	-0.222812	0.38481	0.783312	19.71	5.74	11.15	7.83	3.98	8.18	4.3	6.81	6.39	39.82	13.71	24.23	17.5	10.57	19.38	12.94	14.06	15.39
X268_RS01905	1086	404213	405298	+	NAD-dependent epimerase/dehydratase family protein	-0.2329	0.440052	0.901012	-0.379617	0.356909	0.637483	-0.145043	0.707856	0.919003	2.92	1.41	1.79	1.96	0.88	1.63	1.03	2.49	0.74	5.91	3.36	3.89	4.39	2.33	3.87	3.09	5.14	1.79
X268_RS01910	1308	406602	405295	-	Gfo/Idh/MocA family oxidoreductase	-0.842073	0.0197932	0.548736	-1.3423	0.000236821	0.00404517	-0.505861	0.0792502	0.376348	20.5	5.7	11.78	8.21	3.27	6.28	3.01	4.43	5.16	41.44	13.62	25.6	18.35	8.67	14.89	9.06	9.14	12.43
X268_RS01915	801	407545	406745	-	proline hydroxylase	-0.869428	0.0016778	0.278904	-1.19026	0.00120609	0.0152239	-0.324437	0.29971	0.713018	368.89	145.48	214.63	131.52	73.96	128.63	52.06	87.61	133.33	745.46	347.32	466.18	294.07	196.29	304.79	156.61	180.9	321.28
X268_RS01920	678	408360	407683	-	GntR family transcriptional regulator	-0.766672	0.0356086	0.647661	-1.30305	0.000288435	0.00474559	-0.54322	0.0442423	0.263914	20.08	5.59	11.59	7.9	3.55	6.73	3.6	4.79	4.08	40.58	13.34	25.18	17.66	9.41	15.95	10.83	9.9	9.82
X268_RS01925	871	409416	408546	-	sigma-70 family RNA polymerase sigma factor	0.00685125	0.977545	0.998887	-0.0062974	0.986344	0.997036	-0.0206368	0.949314	0.991083	3.97	2.13	3.13	2.84	2.22	2.77	3.19	2.23	2.24	8.01	5.08	6.8	6.36	5.88	6.56	9.59	4.6	5.4
X268_RS01930	456	409516	409971	+	carboxymuconolactone decarboxylase family protein	0.0556621	0.859661	0.983052	0.190399	0.581561	0.806084	0.13478	0.610159	0.896827	15.6	19.08	17.51	16.34	16.16	15.19	17.09	17.29	19.77	31.52	45.55	38.02	36.54	42.88	35.99	51.4	35.71	47.64
X268_RS01935	813	410824	410012	-	alpha/beta hydrolase	-0.0911228	0.675892	0.955223	-0.398709	0.120551	0.348249	-0.31061	0.17975	0.574938	8.3	5.02	6.06	5.7	4.29	5.48	3.79	4.55	4.43	16.76	11.98	13.16	12.74	11.39	12.98	11.39	9.39	10.67
X268_RS01940	819	411660	410842	-	alpha/beta hydrolase	-0.2734	0.30185	0.884883	-0.174781	0.530195	0.77236	0.094456	0.688447	0.915768	44.63	21.09	23.29	23.92	18.69	18.24	18.28	30.21	19.76	90.18	50.36	50.6	53.49	49.59	43.23	54.99	62.38	47.62
X268_RS01945	543	411796	412338	+	methylated-DNA--[protein]-cysteine S-methyltransferase	0.295717	0.331506	0.885896	0.91661	0.0186683	0.107014	0.622049	0.0469599	0.275309	19.45	21.96	26.04	23.03	20.31	30.05	32.15	29.34	53.09	39.3	52.43	56.56	51.5	53.89	71.21	96.71	60.58	127.94
X268_RS01950	1545	413928	412384	-	acyl-CoA synthetase	-0.0883103	0.73883	0.967104	-0.0274434	0.915837	0.968829	0.060395	0.812483	0.954849	2.9	1.55	2.43	2.41	1.14	2.08	1.47	2.39	2.16	5.86	3.7	5.27	5.39	3.02	4.93	4.43	4.93	5.2
X268_RS01955	1173	415218	414046	-	acetyl-CoA C-acetyltransferase	-0.316315	0.156822	0.828664	-0.659675	0.0202287	0.113284	-0.341574	0.190015	0.590681	37.88	23.42	34.33	21.63	19.17	24.3	10.92	25.89	18.71	76.55	55.91	74.56	48.37	50.88	57.57	32.86	53.45	45.09
X268_RS01960	603	415429	416031	+	TetR family transcriptional regulator	-0.062347	0.880641	0.986649	-0.170898	0.637438	0.835911	-0.110164	0.771343	0.941556	2.58	1.24	2.39	2.35	0.77	2.05	1.34	1.78	1.61	5.21	2.97	5.2	5.26	2.04	4.87	4.03	3.67	3.87
X268_RS01965	759	416099	416857	+	SDR family NAD(P)-dependent oxidoreductase	-0.249124	0.436554	0.901012	-0.642973	0.0734272	0.260286	-0.390478	0.167754	0.557068	15	9.56	20.19	10.41	8.14	13.94	5.01	10.39	10.53	30.31	22.82	43.85	23.29	21.59	33.02	15.07	21.46	25.36
X268_RS01970	807	417046	417852	+	enoyl-CoA hydratase/isomerase family protein	-0.231198	0.390557	0.894994	-0.0930236	0.752057	0.897056	0.138664	0.570846	0.879216	3.56	3.2	3.81	3.04	2.28	2.55	2.61	3.28	3.04	7.19	7.63	8.28	6.79	6.05	6.04	7.84	6.78	7.32
X268_RS01975	1872	417896	419767	+	AMP-binding protein	-0.453262	0.0877211	0.782653	-0.481468	0.093186	0.300675	-0.0286918	0.911284	0.98044	6.44	2.83	4.58	3.5	1.85	3.27	1.94	4.06	2.84	13.02	6.75	9.94	7.82	4.91	7.75	5.82	8.39	6.85
X268_RS01980	1128	419859	420986	+	acyl-CoA/acyl-ACP dehydrogenase	-0.448853	0.0653165	0.737374	-0.477817	0.0937862	0.30154	-0.0281376	0.916666	0.980631	13.06	7.61	11.3	7.06	4.72	8.36	4.31	7.97	8.31	26.39	18.18	24.55	15.78	12.52	19.81	12.95	16.45	20.02
X268_RS01985	1245	421106	422350	+	acyl-CoA dehydrogenase	-0.278994	0.20197	0.863315	-0.248766	0.305727	0.587413	0.0295338	0.895719	0.976541	8.53	5.07	6.94	5.51	3.5	5.56	3.88	5.85	5.65	17.23	12.12	15.08	12.33	9.29	13.19	11.68	12.07	13.6
X268_RS01990	1245	422462	423706	+	acyl-CoA dehydrogenase	-0.319583	0.126998	0.819544	-0.245904	0.360694	0.640886	0.072435	0.760304	0.939692	9.36	6.33	8.25	6.27	4.18	6.18	5.04	5.88	6.93	18.91	15.12	17.92	14.03	11.09	14.64	15.18	12.15	16.71
X268_RS01995	699	423839	424537	+	nitroreductase	0.286618	0.489046	0.907676	0.720679	0.0886917	0.291044	0.440279	0.0786359	0.374405	11.26	22.71	16.68	28.56	12.61	18.14	20.4	34.17	27.75	22.76	54.22	36.23	63.85	33.47	42.98	61.36	70.56	66.87
X268_RS02000	549	425169	424621	-	sigma-70 family RNA polymerase sigma factor	-0.0985036	0.798962	0.974756	0.319509	0.444224	0.707457	0.423297	0.0386428	0.241004	357.15	701.07	580.45	511.24	383.93	524.05	519.84	724.48	728.74	721.74	1673.77	1260.77	1143.14	1018.93	1241.72	1563.87	1495.94	1755.99
X268_RS02005	234	425402	425169	-	hypothetical protein	-0.0788839	0.818143	0.977051	0.0549065	0.875471	0.95529	0.138216	0.590997	0.888505	393.39	466.46	694.5	363.06	319.55	511.7	251.53	464.25	618.8	794.97	1113.63	1508.5	811.81	848.08	1212.47	756.71	958.61	1491.08
X268_RS02010	807	425624	426430	+	response regulator	-0.0848263	0.824542	0.978967	0.465186	0.270858	0.550406	0.554351	0.0148957	0.123831	1114.88	2165.91	1646.01	1536.41	1220.27	1521.19	1685.13	2172.71	2616.54	2252.99	5170.97	3575.24	3435.42	3238.56	3604.44	5069.52	4486.3	6304.87
X268_RS02015	615	426564	427178	+	nuclear transport factor 2 family protein	-0.229552	0.291721	0.884025	-0.147959	0.558283	0.790745	0.0775725	0.722082	0.924109	86.83	49.09	53.51	46.89	40.03	48.47	41.51	50.69	54.45	175.47	117.21	116.23	104.84	106.23	114.85	124.89	104.66	131.2
X268_RS02020	423	427442	427864	+	hypothetical protein	0.359977	0.478367	0.906437	1.47486	0.00631233	0.0514548	1.12024	9.35534e-06	0.000274235	136.81	565.88	343.94	483.71	352.2	397.71	802.04	818.94	969.44	276.48	1351.01	747.06	1081.58	934.71	942.36	2412.85	1690.99	2335.99
X268_RS02025	1878	427988	429865	+	molecular chaperone HtpG	0.135708	0.535484	0.929274	0.287744	0.247478	0.523558	0.152154	0.472073	0.825883	61.59	44.52	43.14	50.39	40.51	50.21	39.72	71.61	55.76	124.46	106.28	93.71	112.67	107.51	118.97	119.49	147.86	134.36
X268_RS02030	282	429989	430270	+	DUF3551 domain-containing protein	0.694026	0.106814	0.802517	0.874039	0.00900226	0.0664498	0.176657	0.666164	0.908905	86.78	54.83	61.77	102.38	54.99	73.71	77.7	102.11	92.26	175.37	130.91	134.18	228.92	145.94	174.65	233.74	210.83	222.32
X268_RS02035	270	430304	430573	+	DUF3551 domain-containing protein	0.293989	0.388646	0.894994	0.836424	0.0107678	0.074503	0.536107	0.0418595	0.255222	68.69	25.77	33.25	49.13	34.37	41.25	44.82	68.56	61.73	138.81	61.52	72.23	109.85	91.22	97.74	134.84	141.57	148.76
X268_RS02040	981	431716	430736	-	tripartite tricarboxylate transporter substrate binding protein	-0.24011	0.279423	0.884025	-0.37466	0.254878	0.533342	-0.1324	0.662258	0.907616	12.82	8.26	9.52	7.57	5.84	8.77	3.53	9.62	8.52	25.91	19.73	20.69	16.93	15.5	20.78	10.63	19.87	20.53
X268_RS02045	1815	431898	433712	+	long-chain-acyl-CoA synthetase	-0.552477	0.108075	0.802517	-0.987511	0.00666512	0.0537188	-0.441876	0.103505	0.435585	6.23	1.81	3.1	1.92	1.78	2.37	1.17	1.64	1.9	12.59	4.33	6.74	4.3	4.73	5.62	3.51	3.39	4.58
X268_RS02050	246	433853	434098	+	acyl carrier protein	-0.178383	0.724552	0.966454	-0.29748	0.52524	0.768269	-0.121935	0.797077	0.950321	44.82	14.19	25.92	18.42	9.86	25.1	7.47	20.6	26.32	90.58	33.89	56.31	41.18	26.17	59.47	22.46	42.53	63.42
X268_RS02055	1383	434085	435467	+	AMP-binding protein	-0.508209	0.154385	0.823567	-0.847801	0.0328112	0.156449	-0.343479	0.266562	0.682818	29.01	8.38	12.49	9.62	6.42	12.48	4.08	10.26	9.48	58.62	20.01	27.12	21.5	17.05	29.56	12.28	21.18	22.84
X268_RS02060	726	435460	436185	+	SDR family NAD(P)-dependent oxidoreductase	-0.164738	0.723904	0.966454	-1.13598	0.0309219	0.150395	-0.978188	0.00551362	0.0578217	7.86	1.33	2.61	3.29	1.82	3.22	0.64	2.04	1.79	15.89	3.17	5.67	7.36	4.84	7.62	1.93	4.22	4.31
X268_RS02065	210	436312	436521	+	hypothetical protein	-0.0847497	0.740494	0.967104	1.38869	4.49337e-05	0.00096819	1.46833	4.25281e-06	0.000134378	25.86	16.39	18.65	22.01	11.14	16.26	50.37	36.46	43.84	52.27	39.12	40.5	49.21	29.57	38.53	151.54	75.29	105.64
X268_RS02070	399	436924	436526	-	hypothetical protein	-0.377613	0.26498	0.884025	2.06077	5.20751e-09	2.80227e-07	2.4419	4.85591e-25	8.24263e-23	39.44	43.5	67.8	44.72	22.33	38.13	154.25	206.99	213.11	79.69	103.85	147.27	99.98	59.27	90.35	464.03	427.4	513.51
X268_RS02080	1146	437150	438295	+	DUF3095 domain-containing protein	0.00296326	0.990129	0.998996	0.59437	0.017879	0.103779	0.589463	0.00995119	0.091134	10.24	5.23	6.45	7.62	4.19	7	8.01	12.71	8.47	20.69	12.47	14.01	17.04	11.12	16.58	24.11	26.24	20.4
X268_RS02085	435	438737	438303	-	DUF2147 domain-containing protein	-0.561739	0.174566	0.837992	-0.228668	0.638725	0.836574	0.327565	0.357146	0.766934	49.41	10.89	17.32	17.03	8.97	16.16	12.98	31.72	10.33	99.86	25.99	37.61	38.07	23.81	38.28	39.04	65.49	24.89
X268_RS02090	1386	440229	438844	-	MATE family efflux transporter	-0.269014	0.342055	0.885896	-0.206797	0.449794	0.712007	0.0599725	0.820545	0.956736	4.26	2.78	2.55	2.48	2.27	1.95	2.03	3.2	2.23	8.62	6.64	5.54	5.55	6.03	4.61	6.12	6.6	5.36
X268_RS02095	528	440838	440311	-	GNAT family N-acetyltransferase	-0.278926	0.297297	0.884883	-0.242139	0.382454	0.660049	0.0322204	0.893003	0.976541	43.6	19.48	26.3	20.91	14.77	25.95	18.81	22.28	21.82	88.11	46.5	57.13	46.75	39.19	61.48	56.6	46	52.57
X268_RS02100	597	441084	441680	+	superoxide dismutase	-0.132986	0.603076	0.945063	0.247605	0.48479	0.736811	0.380875	0.1746	0.565466	161.11	154.37	197.05	155.82	106.71	150.73	149.2	147.67	244.22	325.58	368.54	428	348.41	283.2	357.16	448.85	304.91	588.48
X268_RS02105	612	441942	442553	+	permease	-0.753682	0.188669	0.85553	-0.965283	0.108924	0.326641	-0.222375	0.605794	0.894714	8.92	1.11	2.35	2.58	0.93	2.27	1.32	2.8	0.91	18.04	2.65	5.11	5.78	2.48	5.39	3.96	5.78	2.19
X268_RS02110	501	442550	443050	+	hypothetical protein	-1.18942	0.030032	0.618361	-0.320574	0.621528	0.827719	0.861841	0.0999822	0.427188	12.16	2.36	2.56	2.53	1.11	2.25	2.4	7.37	1.24	24.58	5.63	5.55	5.66	2.94	5.33	7.22	15.22	2.98
X268_RS02115	225	443112	443336	+	hypothetical protein	1.68044	0.0552439	1	0.678199	0.418864	1	-1.00891	0.199306	0.599504	12.07	16.19	20.28	44.94	12.08	25.4	20.12	14.58	15.9	24.4	38.66	44.05	100.48	32.05	60.19	60.52	30.1	38.32
X268_RS02120	756	443339	444094	+	ABC transporter ATP-binding protein	0.0938267	0.674633	0.955223	-0.718547	0.0189928	0.107968	-0.808474	0.00434919	0.0483165	30.49	21.54	26.19	24.96	17.81	29.47	8.8	22.64	12.25	61.62	51.42	56.9	55.81	47.26	69.82	26.47	46.76	29.53
X268_RS02125	870	444101	444970	+	metal ABC transporter permease	0.40384	0.25148	0.884025	-0.520483	0.206269	0.47105	-0.915982	0.0191128	0.147001	3.39	2.74	4.23	4.53	2.1	5.64	1.4	4.01	1.42	6.86	6.53	9.19	10.12	5.58	13.36	4.21	8.27	3.43
X268_RS02130	864	444973	445836	+	zinc ABC transporter solute-binding protein	0.0373866	0.935896	0.996094	-0.0857996	0.831903	0.932177	-0.121923	0.748728	0.936751	1.44	0.73	2.04	1.29	0.56	1.94	0.88	1.49	1.16	2.9	1.75	4.43	2.88	1.49	4.61	2.66	3.07	2.8
X268_RS02135	1050	445894	446943	+	GTP-binding protein	0.0742416	0.697946	0.963669	0.399887	0.0764081	0.266185	0.324911	0.0965775	0.419595	161.45	109.99	120.32	131.57	95.59	127.66	117.11	180.68	164.42	326.27	262.6	261.34	294.19	253.7	302.49	352.3	373.07	396.19
X268_RS02140	1020	446943	447962	+	WD40 repeat domain-containing protein	-0.0371983	0.90197	0.990737	0.162739	0.620123	0.827395	0.194473	0.455145	0.81556	125.18	52.86	54.23	77.82	55.3	52.9	62.25	104.34	57.24	252.96	126.19	117.8	174.02	146.75	125.34	187.27	215.45	137.92
X268_RS02145	717	447993	448709	+	MgtC/SapB family protein	-0.106853	0.771424	0.970232	-0.0257659	0.952185	0.983323	0.0762326	0.824939	0.958245	11.78	3.75	4.51	6.94	3.56	4.72	4.08	9.21	3.43	23.8	8.95	9.8	15.53	9.46	11.19	12.28	19.03	8.27
X268_RS02155	1443	450687	449245	-	homospermidine synthase	-0.383516	0.0714548	0.741296	-0.454361	0.0692916	0.251226	-0.0702317	0.758076	0.939692	29.57	21.12	24.71	18.34	12.3	19.7	11.89	18.94	19.03	59.75	50.42	53.66	41.02	32.66	46.67	35.77	39.12	45.86
X268_RS02160	390	451141	450752	-	RidA family protein	-0.493239	0.169373	0.833032	-0.167425	0.64336	0.838977	0.320712	0.271799	0.686933	53.45	19.49	21.17	23.77	12.75	17.56	15.43	32.07	20.44	108.01	46.54	45.99	53.16	33.83	41.61	46.42	66.22	49.26
X268_RS02165	588	451876	451289	-	N-acetyltransferase	-0.741617	0.014361	0.515841	-0.718855	0.0216225	0.117952	0.0198901	0.95093	0.991083	625.43	407.86	580.48	418.85	173.02	248.9	300.12	291.49	229.08	1263.9	973.73	1260.84	936.55	459.19	589.76	902.88	601.88	552
X268_RS02170	1143	453151	452009	-	type III PLP-dependent enzyme	-0.132735	0.61331	0.947457	-0.0386329	0.913153	0.968356	0.0940797	0.770836	0.941488	1046.19	627.51	595.14	794.23	494.45	483.16	476.14	1135.37	428.19	2114.19	1498.13	1292.68	1775.89	1312.26	1144.85	1432.42	2344.36	1031.78
X268_RS02180	255	454075	453821	-	hypothetical protein	-0.234059	0.371663	0.894994	-0.0204167	0.937343	0.977782	0.212012	0.378697	0.782047	195.97	106.66	163.2	110.87	78.08	148.49	111.67	141.72	129.08	396.02	254.65	354.47	247.91	207.22	351.84	335.95	292.63	311.02
X268_RS02185	2082	454212	456293	+	M3 family metallopeptidase	0.260271	0.409123	0.898802	0.393755	0.250641	0.528066	0.135962	0.522583	0.852603	164.7	217.03	216.33	224.41	191.14	226.9	214	268.71	255.6	332.83	518.15	469.88	501.77	507.29	537.64	643.78	554.85	615.91
X268_RS02190	639	456293	456931	+	DUF1007 family protein	0.402037	0.109533	0.802517	0.504216	0.112692	0.33397	0.100657	0.702151	0.918692	90.06	87.13	84.97	115.71	92.05	93.43	114.15	116.96	92.36	182	208.01	184.55	258.72	244.29	221.39	343.41	241.51	222.56
X268_RS02195	1131	456922	458052	+	nickel/cobalt transporter	0.264434	0.189588	0.856082	0.517814	0.0525947	0.211116	0.252031	0.273376	0.687733	66.39	42.44	43.97	59.88	42.78	54.4	56.36	87.74	51.01	134.16	101.33	95.5	133.9	113.54	128.89	169.56	181.17	122.91
X268_RS02200	438	458225	458662	+	acyl-CoA thioesterase	-0.240812	0.509438	0.914021	-0.368983	0.373548	0.652547	-0.132479	0.657008	0.907093	20.43	6.19	7.45	8.32	5.96	8.92	4.61	11.59	5.91	41.28	14.79	16.17	18.61	15.82	21.14	13.88	23.94	14.25
X268_RS02205	399	459068	458670	-	MAPEG family protein	-0.359563	0.246604	0.882966	-0.467913	0.146844	0.38738	-0.11299	0.63509	0.903434	24.62	8.8	12.91	9.68	9.05	10.49	6.77	11.16	9.77	49.76	21.01	28.04	21.64	24.02	24.85	20.36	23.04	23.55
X268_RS02210	1038	459152	460189	+	ferrochelatase	-0.305801	0.140552	0.819544	-0.328451	0.154646	0.399512	-0.0248244	0.902707	0.977516	46.8	26.47	30.92	28.27	17.78	25.98	20.53	29.63	22.56	94.57	63.19	67.16	63.22	47.19	61.56	61.76	61.19	54.36
X268_RS02215	978	460200	461177	+	ABC transporter substrate-binding protein	-0.306824	0.308446	0.884883	-0.420306	0.228721	0.499223	-0.118584	0.651552	0.906771	16.23	5.9	7.43	7.24	5.05	7.32	5.41	8.82	4.56	32.79	14.09	16.13	16.18	13.4	17.36	16.28	18.22	10.99
X268_RS02220	1005	461409	462413	+	SPFH/Band 7/PHB domain protein	0.00125573	0.996506	0.999302	0.37972	0.233625	0.505916	0.379952	0.112159	0.454552	24.02	26.7	24.18	22.09	20.56	23.31	22.87	31.57	35.56	48.54	63.75	52.52	49.39	54.58	55.22	68.79	65.2	85.68
X268_RS02225	444	462467	462910	+	NfeD family protein	0.0756034	0.774758	0.971439	0.716689	0.0101261	0.0716132	0.638348	0.00770442	0.07478	36.3	29.19	23.61	29.53	26.13	24.24	38.86	46.88	41.41	73.36	69.68	51.28	66.03	69.36	57.43	116.89	96.8	99.79
X268_RS02230	324	463270	462947	-	helix-turn-helix transcriptional regulator	-0.167729	0.644717	0.949563	-0.206217	0.610852	0.822707	-0.0325243	0.915993	0.980631	3.41	4.49	2.8	3.21	2.31	2.96	2.15	4.18	2.25	6.88	10.71	6.08	7.18	6.14	7.01	6.47	8.63	5.43
X268_RS02235	564	463344	463907	+	carboxymuconolactone decarboxylase family protein	0.30988	0.242363	0.882881	0.382676	0.184656	0.441775	0.07516	0.743456	0.934694	7.24	6.96	6.47	10.13	5.62	7.26	5.88	10.7	8.68	14.64	16.62	14.05	22.66	14.91	17.2	17.7	22.09	20.9
X268_RS02240	1008	464986	463979	-	KpsF/GutQ family sugar-phosphate isomerase	-0.00924914	0.963952	0.998118	0.0709003	0.771864	0.907843	0.0809909	0.714192	0.91983	103.39	72.85	80.04	76.41	61.07	81.47	55.57	106.7	84.07	208.93	173.94	173.86	170.85	162.07	193.03	167.16	220.31	202.58
X268_RS02245	1746	465180	466925	+	outer membrane beta-barrel protein	-0.418927	0.26166	0.884025	-0.559216	0.161665	0.410007	-0.148956	0.586493	0.886537	3.69	1.02	1.39	1.56	0.86	1.3	0.79	1.26	1.41	7.47	2.45	3.01	3.48	2.29	3.09	2.39	2.6	3.39
X268_RS02255	1452	468544	467093	-	glutamate synthase subunit beta	0.173042	0.679217	0.956388	-0.989941	0.0265307	0.135823	-1.1576	0.00080819	0.0124451	103.51	171.66	212.49	127.25	179.61	176.84	44.99	83.53	109.12	209.17	409.84	461.55	284.53	476.69	419.02	135.34	172.47	262.94
X268_RS02260	4732	473435	468704	-	glutamate synthase large subunit	0.0957347	0.809854	0.977051	-1.02412	0.0186084	0.106886	-1.11446	0.00130715	0.0188183	124.05	186.87	229.88	136.07	180.51	191.77	46.93	92.64	118.53	250.68	446.14	499.31	304.24	479.07	454.39	141.19	191.28	285.61
X268_RS02265	747	473927	474673	+	hypothetical protein	0.827374	0.0913963	0.785241	0.675078	0.207214	0.472063	-0.14725	0.560378	0.871924	15.48	51.7	49.57	77.98	52.27	67.22	65.22	58.53	55.74	31.27	123.44	107.68	174.37	138.72	159.27	196.2	120.86	134.3
X268_RS02270	771	475529	474759	-	alpha/beta hydrolase	0.385872	0.222725	0.872229	0.508564	0.133953	0.367889	0.124397	0.598834	0.890505	11.26	14.25	14.7	17.05	15.02	14.47	16.28	19.71	16.65	22.76	34.02	31.93	38.12	39.87	34.28	48.97	40.7	40.12
X268_RS02275	471	476150	475680	-	Hsp20 family protein	0.287082	0.294308	0.884025	0.634625	0.0161371	0.0976275	0.342581	0.136927	0.50878	1272.71	616.54	650.14	858.85	869.48	793.17	848.75	1347.34	1140.89	2571.95	1471.94	1412.15	1920.39	2307.57	1879.39	2553.37	2782.04	2749.12
X268_RS02280	948	476356	477303	+	alpha/beta hydrolase	0.209972	0.51881	0.919983	0.562797	0.0857528	0.286179	0.348049	0.206099	0.607139	20.93	8.5	8.96	18.06	9.19	9.99	12.71	23.43	13.27	42.3	20.28	19.46	40.38	24.4	23.68	38.23	48.38	31.98
X268_RS02285	2811	480162	477352	-	cytochrome C	-0.0684801	0.77628	0.972342	-0.404212	0.202869	0.465662	-0.333378	0.231015	0.637498	7.43	6.12	7.34	6.24	4.27	7.05	3.01	5.27	6.32	15.02	14.62	15.95	13.96	11.34	16.7	9.06	10.87	15.23
X268_RS02290	1797	482152	480356	-	tetratricopeptide repeat protein	-0.0458272	0.810868	0.977051	0.0672489	0.769116	0.906151	0.111112	0.579831	0.883886	20.25	12.4	14.61	15.32	10.26	13.73	12.98	17.62	13.36	40.92	29.6	31.73	34.26	27.24	32.52	39.05	36.37	32.19
X268_RS02295	633	482376	483008	+	LysE family translocator	-0.766011	0.0268452	0.598529	-0.495021	0.236658	0.50971	0.266746	0.41038	0.792471	44.27	14.44	16.85	12.36	11.36	11.62	9.69	25.64	10.41	89.46	34.48	36.6	27.63	30.15	27.54	29.16	52.95	25.09
X268_RS02300	411	483064	483474	+	GFA family protein	-0.391646	0.419129	0.899225	-0.212232	0.679845	0.860112	0.187842	0.69937	0.918411	1.48	2.06	1.97	1.1	0.99	1.62	0.59	1.99	1.82	2.99	4.91	4.28	2.46	2.63	3.83	1.78	4.1	4.39
X268_RS02305	753	484230	483478	-	sulfite exporter TauE/SafE family protein	-0.270079	0.24957	0.884025	-0.354132	0.274322	0.55417	-0.0828996	0.770329	0.941269	10.72	6.72	6.41	6.82	4.45	5.68	3.68	9.05	4.4	21.66	16.04	13.92	15.25	11.82	13.47	11.06	18.7	10.61
X268_RS02310	891	484399	485289	+	LysR family transcriptional regulator	0.0237275	0.929393	0.995627	-0.306102	0.29507	0.577157	-0.330254	0.220954	0.626049	2.58	1.74	1.81	2.13	1.38	1.88	1.16	1.89	1.39	5.22	4.16	3.94	4.77	3.65	4.44	3.48	3.91	3.35
X268_RS02315	960	486299	485340	-	tripartite tricarboxylate transporter substrate binding protein	-0.0485474	0.842553	0.979673	-0.0827427	0.753013	0.89726	-0.0336555	0.889071	0.976541	4.32	2.66	4.01	3.97	2.12	3.16	2.44	4.14	2.77	8.73	6.35	8.72	8.87	5.64	7.49	7.34	8.55	6.68
X268_RS02320	783	487134	486352	-	histidinol-phosphatase	-0.0145527	0.946116	0.998118	-0.0803061	0.765427	0.904648	-0.06387	0.801598	0.951378	55.01	34.84	40.63	39.88	26.74	44.64	24.08	54.51	33.78	111.16	83.18	88.25	89.18	70.96	105.78	72.46	112.56	81.39
X268_RS02325	891	488568	487678	-	N-formylglutamate amidohydrolase	-0.133543	0.615252	0.947809	-0.155534	0.588043	0.811126	-0.0252528	0.906649	0.978121	78.05	30.13	48.38	44.26	29.12	45.32	32.49	53.06	35.37	157.73	71.94	105.09	98.97	77.29	107.38	97.75	109.55	85.22
X268_RS02335	360	488899	489258	+	response regulator	-0.16119	0.420495	0.899225	-0.291862	0.249828	0.527129	-0.130055	0.561461	0.872493	121.55	80.08	103.4	83.95	62.05	86.57	45.77	87.96	83.85	245.62	191.2	224.6	187.72	164.68	205.12	137.69	181.62	202.04
X268_RS02345	363	490156	489794	-	hypothetical protein	1.01655	0.0100641	0.485107	2.46203	1.32286e-06	4.50842e-05	1.44121	0.00117992	0.0173985	2.35	3.12	3.39	5.98	5.93	3.69	19.86	7.84	13.3	4.74	7.45	7.36	13.37	15.73	8.74	59.75	16.18	32.05
X268_RS02350	246	490678	490433	-	hypothetical protein	1.26514	0.00612987	0.433898	2.91802	1.49572e-08	7.48592e-07	1.64557	0.00128939	0.0187103	51.12	71.7	59.85	147.61	166.93	57.39	570.46	227.31	295.81	103.3	171.18	130	330.05	443.03	135.99	1716.16	469.36	712.78
X268_RS02355	678	491162	491839	+	response regulator transcription factor	1.23383	0.00475975	0.430667	2.42372	1.13659e-06	3.9354e-05	1.18648	0.00666895	0.0673709	0.98	1.25	1.57	3.37	2.79	1.64	8.27	4.34	4.61	1.98	2.98	3.4	7.54	7.4	3.89	24.88	8.97	11.1
X268_RS02360	1425	491855	493279	+	HAMP domain-containing protein	1.0286	0.0056624	0.433898	1.92253	8.29311e-06	0.00023276	0.88952	0.0163558	0.131913	0.66	0.64	0.44	1.14	1.09	0.82	2.5	1.8	1.46	1.34	1.52	0.94	2.56	2.89	1.95	7.51	3.71	3.51
X268_RS02365	942	493427	494368	+	RNA polymerase sigma factor RpoH	0.404971	0.303992	0.884883	1.01344	0.013846	0.0882421	0.604722	0.123607	0.480092	1.64	1.75	2.12	2.04	2.62	1.55	3.68	2.4	3.65	3.31	4.18	4.59	4.55	6.95	3.66	11.06	4.95	8.79
X268_RS02370	3183	494433	497615	+	efflux RND transporter permease subunit	0.365237	0.203061	0.864491	1.11383	0.00361601	0.0349916	0.741958	0.0261085	0.18582	0.64	0.45	0.4	0.61	0.51	0.52	1.14	0.76	0.85	1.29	1.07	0.86	1.36	1.35	1.22	3.43	1.58	2.06
X268_RS02375	1287	497612	498898	+	efflux RND transporter periplasmic adaptor subunit	0.278703	0.354644	0.885896	0.936442	0.00905252	0.0667239	0.657414	0.0200128	0.15216	1.43	1.42	1.87	1.99	1.42	1.64	2.86	2.5	2.67	2.9	3.38	4.05	4.44	3.77	3.89	8.6	5.16	6.44
X268_RS02385	234	500159	499926	-	hypothetical protein	0.84349	0.0478085	0.685258	1.78436	4.20804e-05	0.000912635	0.938201	0.0120227	0.10522	0.88	0.73	0.78	1.34	1.01	1.34	2.58	2.49	1.88	1.79	1.73	1.69	2.99	2.69	3.18	7.77	5.15	4.53
X268_RS02390	243	500635	500393	-	hypothetical protein	0	1	1	0	1	1	0	1	1	5.09	0	0	1.15	2.6	0	2.38	0	0	10.28	0	0	2.57	6.9	0	7.16	0	0
X268_RS02395	282	500948	501229	+	hypothetical protein	-0.126277	0.88425	1	1.29411	0.117539	1	1.41776	0.0442568	0.263914	0.29	0.55	1.63	0.69	0.67	0.67	2.54	1.14	1.01	0.59	1.32	3.54	1.54	1.78	1.58	7.64	2.35	2.42
X268_RS02400	1053	501560	502612	+	catalase family peroxidase	0.20322	0.596299	0.943577	0.404962	0.302022	0.58371	0.206312	0.424481	0.801504	2.04	3.34	2.57	2.81	2.78	2.63	2.79	3.78	3.42	4.11	7.99	5.59	6.29	7.38	6.22	8.38	7.81	8.24
X268_RS02405	564	502609	503172	+	cytochrome b	0.370546	0.287039	0.884025	0.520449	0.169101	0.421104	0.153047	0.591652	0.888512	2.39	3.13	2.44	3.22	2.81	3.07	2.55	3.58	4.32	4.83	7.48	5.3	7.19	7.46	7.28	7.66	7.39	10.42
X268_RS02410	501	503276	503776	+	DNA starvation/stationary phase protection protein	0.252091	0.428139	0.899225	0.43194	0.238383	0.512038	0.18027	0.532763	0.858762	3.55	3.67	4.8	4.16	3.75	4.58	4.37	4.24	5.61	7.17	8.76	10.42	9.31	9.97	10.84	13.15	8.76	13.52
X268_RS02415	600	504135	504734	+	HdeD family acid-resistance protein	0.18743	0.704973	0.96374	0.36029	0.494306	0.744475	0.172347	0.687252	0.915768	0.54	0.85	1.19	1.25	0.64	0.78	1.03	0.72	1.18	1.08	2.04	2.58	2.79	1.69	1.85	3.1	1.48	2.85
X268_RS02420	837	504738	505574	+	formate dehydrogenase accessory sulfurtransferase FdhD	-0.01758	0.969433	0.998379	0.0923972	0.842633	0.938459	0.113101	0.764149	0.940086	0.53	0.89	0.85	0.78	0.65	0.58	0.69	0.73	0.81	1.07	2.13	1.84	1.74	1.73	1.37	2.07	1.5	1.95
X268_RS02425	681	505593	506273	+	DUF1275 domain-containing protein	0	1	1	0	1	1	0	1	1	0	0.13	0.07	0.14	0	0.03	0.03	0	0	0	0.32	0.15	0.32	0	0.08	0.08	0	0
X268_RS02430	318	506420	506737	+	class II fumarate hydratase	-0.240842	0.867699	1	-0.797162	0.51023	1	-0.542854	0.672343	1	0	0.48	0.77	0.1	0.81	0	0.15	0.4	0.11	0	1.14	1.67	0.23	2.15	0	0.45	0.83	0.26
X268_RS02435	1410	506842	508251	+	cytochrome ubiquinol oxidase subunit I	-0.19109	0.745556	0.96857	0.85351	0.0913877	0.296627	1.0447	0.0291726	0.201068	0.14	0.23	0.16	0.17	0.16	0.09	0.31	0.3	0.28	0.29	0.55	0.36	0.39	0.42	0.21	0.94	0.61	0.69
X268_RS02440	987	508254	509240	+	cytochrome d ubiquinol oxidase subunit II	0.392059	0.360605	0.88924	0.770854	0.0733933	0.260286	0.37984	0.284748	0.700735	0.48	0.65	0.49	0.73	0.62	0.55	0.77	0.8	0.97	0.98	1.56	1.06	1.62	1.65	1.3	2.3	1.66	2.34
X268_RS02445	1248	510569	509322	-	oxalate decarboxylase family bicupin	-0.155194	0.702827	0.96374	-0.0950312	0.853056	0.94349	0.0646384	0.876059	0.973859	0.55	0.89	0.77	0.68	0.48	0.66	0.46	0.43	1.04	1.12	2.11	1.68	1.52	1.27	1.56	1.38	0.89	2.51
X268_RS02450	2292	510818	513109	+	FdhF/YdeP family oxidoreductase	0.340124	0.32163	0.885896	0.989749	0.00688643	0.0549082	0.646755	0.0552506	0.302986	0.57	0.56	0.52	0.67	0.66	0.48	0.98	0.82	1.14	1.15	1.34	1.13	1.5	1.75	1.13	2.95	1.68	2.75
X268_RS02455	249	513304	513056	-	PAS domain-containing sensor histidine kinase	0	1	1	0	1	1	0	1	1	2.17	0	2.5	0	0	0	5.11	3.13	0	4.38	0	5.43	0	0	0	15.37	6.47	0
X268_RS02460	417	513963	513547	-	thioesterase family protein	-0.42724	0.681751	1	-0.102782	0.908793	1	0.32515	0.731244	1	0.5	0.06	0.62	0.55	0.12	0.06	0.09	0.35	0.53	1.01	0.15	1.35	1.24	0.33	0.15	0.27	0.73	1.28
X268_RS02465	3141	517090	513950	-	MMPL family transporter	0.248611	0.499193	0.911735	0.563493	0.123083	0.351985	0.313936	0.366182	0.773834	0.22	0.2	0.2	0.29	0.21	0.16	0.21	0.28	0.35	0.45	0.48	0.44	0.64	0.55	0.38	0.64	0.58	0.84
X268_RS02470	1173	518259	517087	-	efflux RND transporter periplasmic adaptor subunit	-0.18837	0.688022	0.959071	-0.158885	0.779358	0.911142	0.0193821	0.970316	0.991645	0.57	0.31	0.22	0.34	0.23	0.24	0.23	0.15	0.46	1.15	0.73	0.49	0.77	0.62	0.56	0.68	0.3	1.1
X268_RS02480	360	519279	518920	-	hypothetical protein	-0.252509	0.73964	1	-0.372452	0.643092	1	-0.118602	0.861672	0.970128	0.54	2.94	1.55	1.37	1.36	1	1.33	0.55	1.26	1.1	7.01	3.36	3.06	3.61	2.38	3.99	1.15	3.04
X268_RS02485	786	519532	520317	+	alpha/beta hydrolase	-0.0131172	0.986129	1	-0.224165	0.773441	1	-0.197221	0.760497	0.939692	0.12	0.44	0.16	0.22	0.15	0.31	0.1	0.36	0.17	0.25	1.05	0.35	0.5	0.4	0.73	0.3	0.75	0.42
X268_RS02490	1650	520414	522063	+	malonate decarboxylase subunit alpha	0.271064	0.798352	1	0.283075	0.7876	1	0.0211625	0.982583	1	0.01	0.04	0.03	0.02	0.04	0.03	0.04	0.06	0.01	0.02	0.11	0.06	0.05	0.12	0.06	0.11	0.12	0.02
X268_RS02495	318	522073	522390	+	malonate decarboxylase acyl carrier protein	0	1	1	0	1	1	0	1	1	0	0	0	0	0	0	0	0	0	0	0	0	0	0	0	0	0	0
X268_RS02500	939	522387	523325	+	biotin-independent malonate decarboxylase subunit beta	0	1	1	0	1	1	0	1	1	0.02	0.02	0.04	0.02	0.02	0.08	0.11	0.1	0.04	0.05	0.05	0.09	0.05	0.05	0.18	0.32	0.2	0.09
X268_RS02505	723	523312	524034	+	biotin-independent malonate decarboxylase subunit gamma	0.149081	0.830868	1	-0.424958	0.533175	1	-0.574196	0.379753	0.78263	0.17	0.36	0.37	0.51	0.26	0.15	0.21	0.21	0.2	0.35	0.86	0.81	1.14	0.69	0.35	0.63	0.43	0.48
X268_RS02510	681	524009	524689	+	malonate decarboxylase holo-[acyl-carrier-protein] synthase	-0.0716709	0.924601	1	-0.648714	0.485342	1	-0.596856	0.512626	1	0.35	0.13	0.21	0.18	0.2	0.17	0.23	0.07	0.03	0.71	0.32	0.45	0.39	0.52	0.39	0.69	0.14	0.08
X268_RS02515	900	524686	525585	+	triphosphoribosyl-dephospho-CoA synthase MdcB	0	1	1	0	1	1	0	1	1	0.05	0.08	0.02	0.11	0.06	0.02	0.02	0.11	0.06	0.1	0.2	0.05	0.25	0.16	0.05	0.05	0.22	0.14
X268_RS02520	930	525585	526514	+	AEC family transporter	-0.371194	0.655104	1	-0.184831	0.795747	1	0.1842	0.820688	1	0.21	0.1	0.12	0.19	0.06	0.04	0.09	0.12	0.11	0.42	0.23	0.27	0.43	0.15	0.09	0.28	0.25	0.27
X268_RS02525	939	526524	527462	+	acyltransferase domain-containing protein	-0.866571	0.348607	1	-0.745907	0.449509	1	0.118956	0.914288	1	0.09	0.1	0.14	0.04	0.06	0.06	0.09	0.08	0	0.19	0.23	0.31	0.1	0.15	0.14	0.28	0.16	0
X268_RS02530	1017	528805	527789	-	helix-turn-helix transcriptional regulator	-0.360986	0.330864	0.885896	0.200599	0.595909	0.814274	0.558868	0.146255	0.525095	1.07	0.85	0.88	0.47	0.56	0.82	0.99	0.77	1.02	2.16	2.03	1.9	1.06	1.5	1.95	2.99	1.59	2.46
X268_RS02535	1287	530335	529049	-	HlyD family secretion protein	-0.585164	0.406795	1	-0.191968	0.732823	1	0.392634	0.552668	0.868619	0.15	0.15	0.24	0.17	0.12	0.02	0.11	0.21	0.12	0.3	0.35	0.52	0.37	0.32	0.06	0.33	0.43	0.29
X268_RS02540	204	530551	530348	-	DUF1656 domain-containing protein	0	1	1	0	1	1	0	1	1	0	0	0	0	0	0	0	0	0	0	0	0	0	0	0	0	0	0
X268_RS02545	1857	532404	530548	-	FUSC family protein	-0.0035593	0.993278	0.998996	0.0592894	0.897113	0.963911	0.0574143	0.892529	0.976541	0.3	0.19	0.16	0.2	0.14	0.21	0.23	0.18	0.17	0.6	0.46	0.35	0.45	0.38	0.5	0.69	0.37	0.41
X268_RS02550	378	532951	532574	-	response regulator	0.0646605	0.822322	0.97842	0.580521	0.0570719	0.221871	0.513265	0.0593194	0.316333	8.88	4.78	7.67	5.6	5.73	7.37	6.89	9.03	11.1	17.94	11.42	16.65	12.52	15.2	17.47	20.73	18.65	26.76
X268_RS02555	666	533722	533057	-	response regulator transcription factor	0.132031	0.550539	0.93363	0.255795	0.298813	0.57941	0.120688	0.595437	0.889493	33.63	19.06	23.4	28.62	19.69	22.1	22.92	31.61	23.41	67.95	45.52	50.83	63.98	52.25	52.36	68.95	65.27	56.4
X268_RS02560	1911	535629	533719	-	PAS domain-containing sensor histidine kinase	0.0276284	0.911792	0.992007	0.170452	0.572959	0.800947	0.137821	0.567509	0.877565	30.22	14.1	15.64	21.01	13.56	16.74	18.69	24.77	14.89	61.07	33.65	33.98	46.98	35.99	39.67	56.22	51.14	35.88
X268_RS02565	855	536067	536921	+	helix-turn-helix transcriptional regulator	-0.248767	0.504237	0.913336	0.187918	0.619141	0.826735	0.440375	0.117718	0.466969	1.77	2.54	2.07	1.86	1.54	1.41	1.85	2.48	2.46	3.58	6.07	4.5	4.17	4.08	3.35	5.55	5.13	5.92
X268_RS02570	255	536918	537172	+	hypothetical protein	0	1	1	0	1	1	0	1	1	3.5	1.54	1.74	1.47	0.9	0.82	1.29	1.89	4.15	7.07	3.68	3.77	3.29	2.4	1.95	3.88	3.9	9.99
X268_RS02575	423	537263	537685	+	RidA family protein	-0.125999	0.603554	0.945063	-0.181241	0.54544	0.783093	-0.0551005	0.812121	0.954849	12.85	10.91	14.81	11.92	7.99	11.22	8.98	9.94	11.62	25.96	26.04	32.18	26.66	21.22	26.58	27	20.53	28
X268_RS02580	1092	538784	537693	-	mandelate racemase	-0.0600801	0.818181	0.977051	0.208343	0.478871	0.733322	0.267819	0.252383	0.66335	36.71	35.73	37.33	34.11	28.89	29.08	35.53	39.42	40.04	74.18	85.3	81.09	76.26	76.68	68.91	106.89	81.4	96.48
X268_RS02585	1563	538978	540540	+	adenylate/guanylate cyclase domain-containing protein	0.125435	0.574508	0.93843	0.138173	0.54823	0.784894	0.00946834	0.963902	0.991083	26.32	14.92	16.57	21.41	15.72	16.24	15.65	22.39	18.38	53.19	35.62	36	47.87	41.73	38.49	47.09	46.23	44.28
X268_RS02590	1224	541806	540583	-	ABC transporter substrate-binding protein	0.0289968	0.921834	0.995627	-0.0110111	0.980082	0.993548	-0.0414394	0.908599	0.979451	23.7	27.83	28.43	30.54	20.91	21.87	22.53	14.38	34.34	47.9	66.44	61.75	68.28	55.49	51.81	67.77	29.68	82.75
X268_RS02595	930	543045	542116	-	carboxylesterase family protein	0.201545	0.364501	0.890752	0.567239	0.0674737	0.247773	0.361523	0.184985	0.584113	30.8	22.2	22.18	29.44	21.87	22.96	35.93	33.41	26.98	62.25	53.01	48.18	65.84	58.04	54.41	108.08	68.98	65.02
X268_RS02600	405	543617	543213	-	DUF3606 domain-containing protein	-0.25608	0.467394	0.905345	-0.647596	0.172394	0.424348	-0.389823	0.293078	0.706932	6.28	7.5	11.24	6.75	4.95	6.92	3.54	3.02	7.63	12.69	17.9	24.42	15.09	13.14	16.39	10.66	6.24	18.37
X268_RS02605	570	544391	543822	-	alpha-ketoglutarate-dependent dioxygenase AlkB	0.866957	0.000455492	0.116281	1.61942	1.14799e-06	3.95007e-05	0.748924	0.0107403	0.0971907	8.11	6.3	7.74	11.72	11.18	11.57	20.02	16	22.39	16.38	15.03	16.82	26.2	29.67	27.41	60.23	33.05	53.94
X268_RS02610	1116	545806	544691	-	two-component sensor histidine kinase	2.08227	0.0364352	1	1.54384	0.107729	1	-0.547267	0.477231	1	0.04	0.03	0.03	0.25	0.03	0.11	0.07	0.06	0.12	0.07	0.07	0.07	0.56	0.08	0.25	0.22	0.13	0.28
X268_RS02615	90	545860	545949	+	PspA/IM30 family protein	0	1	1	0	1	1	0	1	1	0	0	0	0	0	0	0	0	0	0	0	0	0	0	0	0	0	0
X268_RS02620	276	545990	546265	+	hypothetical protein	0	1	1	0	1	1	0	1	1	1.12	0	3.46	2.98	1.15	0	0.54	3.21	1.07	2.25	0	7.51	6.66	3.06	0	1.63	6.63	2.57
X268_RS02625	207	546449	546655	+	hypothetical protein	0.144756	0.676595	0.955223	0.101718	0.785764	0.91379	-0.0487791	0.883026	0.97566	2.55	1.13	2.23	2.51	1.27	1.79	1.84	1.69	1.77	5.15	2.7	4.85	5.61	3.37	4.24	5.54	3.48	4.26
X268_RS02630	846	547664	546819	-	SDR family NAD(P)-dependent oxidoreductase	-0.0183958	0.944838	0.998118	0.0977954	0.722594	0.880732	0.116902	0.628486	0.901725	18.53	16.93	18.69	15.52	15.38	15.2	13.27	20.03	19.76	37.44	40.41	40.61	34.71	40.81	36.01	39.92	41.36	47.62
X268_RS02635	1497	547855	549351	+	aldehyde dehydrogenase family protein	-0.423406	0.14908	0.820911	-0.658042	0.0091759	0.0675328	-0.236486	0.387605	0.785082	343.93	243.36	222.53	175.92	188.12	141.37	113.64	200.33	153.39	695.03	581	483.35	393.36	499.26	334.97	341.86	413.65	369.61
X268_RS02640	1128	549463	550590	+	alkene reductase	-0.410999	0.0323124	0.625932	-0.63503	0.0326099	0.155975	-0.221411	0.406892	0.792129	63.49	42.58	54.2	37.94	28.74	36.8	17.94	47.32	30.64	128.3	101.65	117.74	84.83	76.28	87.21	53.98	97.71	73.84
X268_RS02645	504	550741	551244	+	GFA family protein	-0.310148	0.321207	0.885896	-0.646084	0.0575655	0.223183	-0.332682	0.323182	0.734202	4.99	4.29	4.52	4.64	2.21	2.97	1.92	4.05	2.05	10.08	10.25	9.83	10.38	5.86	7.04	5.77	8.37	4.94
X268_RS02650	1662	551363	553024	+	thiamine pyrophosphate-binding protein	-0.444998	0.131903	0.819544	-0.656002	0.00532586	0.0459418	-0.214282	0.452257	0.814798	40.39	23.25	26.32	19.51	20.55	14.38	12.36	21.01	17.81	81.63	55.5	57.17	43.61	54.54	34.08	37.17	43.37	42.91
X268_RS02655	1380	554550	553171	-	LLM class flavin-dependent oxidoreductase	-0.0855672	0.746504	0.96857	-0.449039	0.148597	0.389702	-0.362145	0.141584	0.516453	7.2	6.24	8.79	6.45	4.74	7.24	3.92	4.93	5.92	14.54	14.9	19.08	14.42	12.57	17.14	11.81	10.19	14.27
X268_RS02660	1398	554838	556235	+	M20 family metallopeptidase	-0.340711	0.206412	0.866337	-1.29168	3.43785e-05	0.00076412	-0.94837	0.000165111	0.00336632	19.8	10.57	21.04	13.44	8.04	13.49	4.17	9.21	5.76	40.02	25.23	45.7	30.06	21.34	31.95	12.56	19.01	13.88
X268_RS02665	912	556332	557243	+	amino acid ABC transporter substrate-binding protein	-0.168047	0.602118	0.945063	-0.465089	0.219607	0.487392	-0.290911	0.27514	0.69012	141.14	171.85	230.4	162.42	104.43	170.19	70.85	150.19	152.47	285.22	410.29	500.45	363.17	277.16	403.25	213.15	310.13	367.4
X268_RS02670	732	557373	558104	+	amino acid ABC transporter permease	-0.2081	0.350866	0.885896	-0.587546	0.0241569	0.126869	-0.378321	0.10354	0.435585	19.77	14.24	18.8	16.6	10.24	12.92	7.13	12.99	11.66	39.95	33.99	40.84	37.11	27.17	30.61	21.45	26.82	28.1
X268_RS02675	693	558108	558800	+	ABC transporter permease subunit	-0.417705	0.0969032	0.789151	-0.826723	0.00620298	0.0509114	-0.405949	0.116071	0.463459	40.82	32.61	45.38	25	20.95	31.18	12.18	24.76	24.1	82.49	77.86	98.57	55.91	55.59	73.89	36.63	51.12	58.08
X268_RS02680	732	558813	559544	+	amino acid ABC transporter ATP-binding protein	-0.306619	0.236004	0.877885	-0.793364	0.019626	0.110931	-0.483846	0.0919435	0.405006	86.03	64.8	101.11	56.17	51.08	67.9	23.6	52.06	57.15	173.86	154.7	219.63	125.6	135.57	160.9	70.99	107.49	137.7
X268_RS02685	861	559709	560569	+	D-amino-acid transaminase	-0.318509	0.160217	0.832312	-0.376822	0.134624	0.369016	-0.0578313	0.783469	0.943009	56.68	34.54	55.52	36.13	25.89	39.03	24.91	40.28	36.16	114.55	82.45	120.59	80.79	68.71	92.48	74.93	83.18	87.14
X268_RS02690	462	561143	560682	-	carboxymuconolactone decarboxylase family protein	0.064039	0.801971	0.975577	0.209402	0.423132	0.691563	0.143595	0.576019	0.882444	3.16	2.1	2.68	3.32	1.81	2.12	2.28	2.9	2.99	6.39	5.02	5.83	7.43	4.79	5.03	6.85	5.98	7.2
X268_RS02695	1611	562779	561169	-	multidrug efflux MFS transporter	0.4094	0.353419	0.885896	0.790099	0.0770806	0.26714	0.372308	0.419174	0.799883	0.41	0.24	0.34	0.45	0.44	0.21	0.52	0.31	0.63	0.84	0.58	0.74	1.01	1.17	0.49	1.57	0.65	1.51
X268_RS02700	1152	563934	562783	-	HlyD family secretion protein	0.713752	0.0665732	0.73811	0.77142	0.0573628	0.222691	0.0517819	0.89335	0.976541	0.62	0.41	0.42	0.85	0.68	0.48	0.67	0.57	0.89	1.25	0.97	0.91	1.89	1.81	1.13	2.01	1.17	2.14
X268_RS02705	912	564068	564979	+	LysR family transcriptional regulator	0.0640039	0.796258	0.974127	-0.202141	0.569325	0.799159	-0.267193	0.391475	0.788969	9.67	5.05	5.43	6.64	5.13	5.86	3.63	8.64	3.47	19.54	12.06	11.8	14.85	13.61	13.89	10.93	17.84	8.36
X268_RS02710	1419	566551	565133	-	indoleacetamide hydrolase	0.252326	0.470668	0.905345	0.594763	0.151567	0.394173	0.344949	0.204437	0.605819	13.48	20.04	24.22	22.72	17.56	22.01	23.58	22.83	34.36	27.25	47.84	52.61	50.8	46.6	52.15	70.95	47.15	82.8
X268_RS02715	3450	570075	566626	-	indolepyruvate ferredoxin oxidoreductase family protein	1.02245	0.0137213	0.508185	1.95233	5.30759e-05	0.00112386	0.928221	0.0140415	0.118578	3.59	6.38	6.54	12.49	10.71	7.15	25.88	14.4	17.89	7.25	15.24	14.2	27.94	28.43	16.95	77.84	29.73	43.12
X268_RS02720	456	570229	570684	+	Lrp/AsnC family transcriptional regulator	-0.13635	0.594626	0.943577	0.149317	0.578072	0.803719	0.282138	0.198302	0.598816	26.91	12.67	14.72	14.38	10.56	16.31	14.12	21.39	15.94	54.38	30.24	31.98	32.15	28.04	38.65	42.47	44.17	38.42
X268_RS02725	786	571585	570800	-	fumarylacetoacetate hydrolase family protein	-0.237753	0.412894	0.899225	-0.45491	0.152456	0.395479	-0.219769	0.441385	0.807635	3.07	1.6	2.85	2.22	1.2	2.07	1.37	1.56	1.82	6.2	3.82	6.18	4.95	3.19	4.91	4.11	3.22	4.39
X268_RS02730	1368	572968	571601	-	LLM class flavin-dependent oxidoreductase	-0.524947	0.138458	0.819544	-0.341513	0.322196	0.605397	0.18256	0.598665	0.890505	3	1.25	2.36	1.57	0.65	1.74	0.97	1.61	1.98	6.06	2.99	5.13	3.51	1.71	4.13	2.92	3.32	4.77
X268_RS02735	1053	574042	572990	-	Ldh family oxidoreductase	-0.623714	0.0175969	0.548736	-0.600061	0.0260007	0.133898	0.0202749	0.933356	0.986765	6.88	3.38	4.03	2.78	1.94	3.08	2.25	3.19	2.72	13.91	8.06	8.75	6.22	5.16	7.31	6.78	6.59	6.55
X268_RS02740	4125	574350	578474	+	GAF domain-containing protein	-0.779404	0.101685	0.799607	-1.124	0.0228671	0.122225	-0.355226	0.190626	0.591105	3.12	0.57	0.74	0.88	0.43	0.73	0.35	0.72	0.6	6.3	1.36	1.61	1.97	1.15	1.73	1.06	1.49	1.43
X268_RS02745	342	578789	578448	-	hypothetical protein	0.483955	0.329108	0.885896	-0.799703	0.126547	0.356715	-1.27744	1.8993e-07	8.1547e-06	6.54	20.67	22.87	21.91	21.13	21.73	8.96	10.81	8.23	13.22	49.34	49.67	48.98	56.08	51.48	26.97	22.32	19.84
X268_RS02750	993	580012	579020	-	UDP-glucose 4-epimerase GalE	0.341604	0.409897	0.898802	0.439102	0.325594	0.609139	0.102945	0.624451	0.901725	47.37	100.05	113.12	111.25	79.95	114.67	97.6	117.22	120.57	95.72	238.87	245.7	248.76	212.19	271.7	293.61	242.05	290.52
X268_RS02755	804	580835	580032	-	WecB/TagA/CpsF family glycosyltransferase	-0.437452	0.127764	0.819544	-0.85409	0.0068065	0.0544901	-0.419865	0.124529	0.48194	15.43	6.32	8.8	6.09	4.77	7.83	3.1	5.55	5.91	31.19	15.09	19.11	13.61	12.65	18.55	9.31	11.45	14.23
X268_RS02760	2376	583203	580828	-	hypothetical protein	-0.248327	0.416184	0.899225	-0.414246	0.200948	0.463931	-0.172061	0.394493	0.788969	32.22	11.11	13.88	14.66	10.92	13.59	9.11	14.81	12.74	65.11	26.54	30.14	32.78	28.98	32.2	27.41	30.59	30.71
X268_RS02765	801	584295	583495	-	class I SAM-dependent methyltransferase	-0.0722202	0.789622	0.974083	-0.582042	0.0633109	0.238357	-0.507482	0.0726896	0.3568	23.57	14.03	24.04	15.34	13.39	21.18	7.01	15.93	14.36	47.63	33.49	52.21	34.3	35.53	50.2	21.1	32.89	34.59
X268_RS02770	1029	584691	585719	+	glycosyltransferase family 2 protein	-0.542919	0.138871	0.819544	-0.681304	0.0883032	0.290059	-0.144033	0.563211	0.873911	25.69	6.47	9.97	8.72	5.92	8.51	4.69	10.72	6.9	51.92	15.45	21.65	19.5	15.72	20.16	14.11	22.13	16.62
X268_RS02775	987	586721	585735	-	glycosyltransferase	-0.21323	0.308527	0.884883	-0.627707	0.0207172	0.11431	-0.412801	0.10299	0.433769	22.76	14.03	17.85	14	10.58	15.71	6.86	15.62	9.82	46	33.49	38.77	31.31	28.07	37.23	20.65	32.26	23.66
X268_RS02780	1101	586970	588070	+	glycosyltransferase	-0.173806	0.467345	0.905345	-0.51795	0.0889651	0.29154	-0.344593	0.216274	0.619615	29.17	14.37	20.88	15.45	14.39	17.56	7.37	18.12	14.93	58.94	34.3	45.35	34.54	38.2	41.62	22.18	37.42	35.99
X268_RS02785	1353	588086	589438	+	O-antigen ligase family protein	0.0211423	0.932696	0.996094	-0.0992669	0.70838	0.874011	-0.123251	0.597266	0.889604	3.35	1.64	2.11	2.52	1.51	2.08	1.53	2.41	1.88	6.77	3.91	4.58	5.64	4.02	4.92	4.6	4.98	4.53
X268_RS02795	600	591363	590764	-	NAD(P)H:quinone oxidoreductase	0.0735077	0.845775	0.980314	0.155346	0.71068	0.875295	0.0861705	0.761471	0.939692	4.76	7.83	8.31	7.07	4.74	8.33	5.3	6.83	9.53	9.62	18.69	18.06	15.82	12.58	19.74	15.93	14.1	22.95
X268_RS02800	699	592254	591556	-	pirin family protein	0.268306	0.355096	0.885896	0.402652	0.198853	0.460889	0.131238	0.658187	0.90712	4.44	3.4	4.39	4.24	4.43	3.81	4.54	4.37	5.12	8.98	8.12	9.54	9.48	11.75	9.04	13.67	9.03	12.35
X268_RS02805	753	593045	592293	-	SDR family oxidoreductase	-0.053715	0.895189	0.988569	0.112829	0.816335	0.925913	0.166747	0.681527	0.914523	0.97	1.37	1.37	1.18	1.01	0.98	1.26	0.77	1.51	1.95	3.27	2.98	2.63	2.69	2.33	3.78	1.59	3.65
X268_RS02810	936	593166	594101	+	LysR family transcriptional regulator	0.35998	0.135018	0.819544	-0.686971	0.0280741	0.140804	-1.04278	5.91437e-05	0.00140616	6.5	5.48	7.01	8.11	5.46	7.88	2.71	5.45	2.83	13.14	13.09	15.23	18.13	14.48	18.66	8.15	11.26	6.82
X268_RS02815	258	594426	594169	-	hypothetical protein	0.0783279	0.840066	0.979673	0.26615	0.514478	0.760769	0.191649	0.434956	0.806027	13.89	24.39	27.39	22.27	15.04	25.23	17.75	24.14	27.98	28.07	58.23	59.5	49.79	39.92	59.79	53.4	49.85	67.42
X268_RS02820	987	594678	595664	+	tripartite tricarboxylate transporter substrate binding protein	-0.473396	0.145981	0.819544	-0.393593	0.207873	0.472411	0.0751849	0.777589	0.943009	9.59	3.38	5.31	5.17	2.33	3.56	2.92	4.94	4.03	19.37	8.07	11.53	11.56	6.17	8.43	8.79	10.19	9.71
X268_RS02825	357	595815	596171	+	hypothetical protein	0.79969	0.0757401	0.750651	1.22364	0.0149085	0.0927018	0.42636	0.147275	0.526169	24.22	62.67	58.54	95.12	72.65	68.65	122.91	93.36	104.56	48.95	149.61	127.16	212.69	192.8	162.68	369.76	192.77	251.94
X268_RS02830	831	597103	596273	-	adenylate/guanylate cyclase domain-containing protein	0.32809	0.202469	0.864284	0.44514	0.161419	0.409528	0.115	0.665923	0.908905	49.17	45.34	52.23	61.98	50.26	48.38	61.68	55.06	60.68	99.36	108.24	113.45	138.58	133.4	114.64	185.56	113.7	146.21
X268_RS02835	468	597630	597163	-	YbaK/EbsC family protein	0.233363	0.400749	0.897222	0.474608	0.131551	0.363518	0.239481	0.39379	0.788969	8.65	7.49	6.77	9.67	6.12	7.46	7.96	8.32	10.88	17.47	17.88	14.7	21.63	16.24	17.67	23.95	17.17	26.22
X268_RS02840	732	598399	597668	-	haloacid dehalogenase type II	0.0938414	0.752561	0.968709	0.20731	0.553854	0.788191	0.115564	0.652454	0.906771	30.84	37.43	33.52	33.94	29.69	32.77	25.78	36.89	46.78	62.33	89.35	72.8	75.9	78.79	77.65	77.55	76.16	112.72
X268_RS02845	1230	598693	599922	+	DUF2029 domain-containing protein	-0.336482	0.267366	0.884025	-0.515506	0.111439	0.332321	-0.183298	0.482807	0.831369	23.68	8.5	11.98	10.78	9.11	8.38	6.17	12.95	7.82	47.84	20.29	26.02	24.1	24.17	19.85	18.55	26.75	18.83
X268_RS02850	372	600869	600498	-	helix-turn-helix transcriptional regulator	-0.358033	0.599712	1	-0.264802	0.696693	1	0.0876265	0.903904	1	1.28	0.86	0.8	0.85	0.63	0.42	0.83	0.65	0.39	2.58	2.06	1.74	1.89	1.66	0.99	2.5	1.33	0.95
X268_RS02855	735	600982	601716	+	SDR family oxidoreductase	0.244857	0.426934	0.899225	0.00482894	0.98721	0.997036	-0.243633	0.397584	0.790725	0.88	0.51	0.51	0.94	0.45	0.57	0.49	0.63	0.56	1.78	1.22	1.11	2.1	1.19	1.36	1.48	1.3	1.35
X268_RS02860	885	602669	601785	-	amidohydrolase	-0.027566	0.897817	0.988843	-0.141214	0.581615	0.806084	-0.114332	0.610577	0.896827	22.46	13.95	20.48	16.82	12.74	18.22	11.66	16.48	17.7	45.39	33.29	44.49	37.61	33.82	43.17	35.09	34.02	42.65
X268_RS02865	126	602982	603107	+	50S ribosomal protein L36	0.31712	0.424572	0.899225	-0.0838276	0.811915	0.924434	-0.406143	0.288106	0.702367	138.54	70.67	72.95	107.53	62.42	86.54	56.69	72.77	62.09	279.97	168.72	158.44	240.43	165.67	205.05	170.55	150.26	149.62
X268_RS02870	633	603214	603846	+	tetratricopeptide repeat protein	0.338094	0.157163	0.828664	0.421694	0.116095	0.340389	0.080125	0.75828	0.939692	382.75	281.8	314.54	397.85	347.21	303.09	373.21	394.99	354.04	773.47	672.79	683.21	889.6	921.48	718.17	1122.75	815.6	853.11
X268_RS02875	261	603972	604232	+	hypothetical protein	0.531944	0.104537	0.802517	0.817126	0.0114096	0.0775483	0.286747	0.261042	0.675049	8.27	10.12	8.63	16.29	8.38	10.54	11.66	16.51	15.12	16.71	24.16	18.74	36.42	22.24	24.97	35.08	34.09	36.44
X268_RS02880	183	604422	604240	-	hypothetical protein	0.254815	0.438588	0.901012	0.319744	0.396722	0.671555	0.0681877	0.780792	0.943009	72.74	104.04	103.51	105.26	85	112.14	84.78	107.08	136.55	146.99	248.39	224.83	235.35	225.58	265.71	255.05	221.09	329.04
X268_RS02885	957	604754	605710	+	alpha/beta fold hydrolase	0.266148	0.270218	0.884025	0.523722	0.053093	0.212283	0.256056	0.315437	0.727888	16.03	10.9	11.09	18.16	10.07	11.66	14.76	21.5	12.8	32.39	26.02	24.09	40.61	26.73	27.62	44.4	44.39	30.84
X268_RS02890	396	606226	605831	-	cytochrome c family protein	-0.00372896	0.991616	0.998996	-0.273687	0.485095	0.73696	-0.263996	0.281211	0.696256	65.2	91.69	122.57	97.22	58.69	99.67	49.36	82.71	88.3	131.75	218.9	266.24	217.38	155.77	236.16	148.5	170.79	212.78
X268_RS02895	1494	606456	607949	+	FAD-binding protein	0.0984372	0.685517	0.958208	-0.0623501	0.814246	0.924834	-0.158407	0.448517	0.814083	45.97	39.22	50.67	45.02	32.96	49.84	29.99	48.84	41.22	92.89	93.63	110.06	100.67	87.48	118.11	90.22	100.85	99.33
X268_RS02900	336	608561	608226	-	antibiotic biosynthesis monooxygenase	0	1	1	0	1	1	0	1	1	0	0.33	0.31	1.18	0	0	0.37	0	0.32	0	0.79	0.67	2.64	0	0	1.11	0	0.77
X268_RS02905	1236	608787	610022	+	FAD-binding protein	-0.491882	0.250931	0.884025	-0.650243	0.177521	0.432105	-0.166477	0.605581	0.894714	43.38	10.12	11.5	15.97	7.82	13.41	9.56	18.23	6.71	87.67	24.16	24.97	35.72	20.75	31.78	28.76	37.64	16.16
X268_RS02910	1323	610022	611344	+	glycolate oxidase subunit GlcF	-0.03628	0.915691	0.993795	-0.277586	0.403343	0.676682	-0.242695	0.45142	0.81479	35.45	22.54	17.19	34.34	13.83	16.41	14.65	27.79	13.7	71.63	53.81	37.34	76.79	36.7	38.87	44.08	57.39	33
X268_RS02915	387	611414	611800	+	histone	-0.342663	0.130518	0.819544	-0.531613	0.0506871	0.205185	-0.188808	0.381028	0.783312	235.49	188.57	253.38	174.29	133.95	154.55	108.67	148.2	162.51	475.88	450.2	550.35	389.72	355.51	366.21	326.93	306	391.58
X268_RS02920	1014	612191	613204	+	hypothetical protein	-0.530981	0.0354317	0.647661	-0.978292	0.0235408	0.124828	-0.44298	0.257932	0.670458	653.93	354.59	585.44	294.35	250.58	387.38	82.26	381.03	297.19	1321.49	846.55	1271.62	658.16	665.02	917.88	247.47	786.78	716.11
X268_RS02925	1761	615084	613324	-	ABC transporter ATP-binding protein/permease	0.335995	0.219758	0.872229	0.703515	0.0286609	0.142746	0.367712	0.117175	0.466591	35.83	38.54	40.61	54.12	35.82	40.21	53.09	55.97	62.71	72.4	92.01	88.2	121.01	95.08	95.28	159.71	115.57	151.11
X268_RS02930	1665	615399	617063	+	L-lactate permease	-0.435637	0.0713198	0.741296	-0.398313	0.289101	0.571099	0.0437711	0.895336	0.976541	65.58	56.02	56.56	44.77	26.68	45.72	19.78	72.5	39.06	132.54	133.75	122.85	100.1	70.81	108.33	59.5	149.7	94.13
X268_RS02935	399	617306	617704	+	META domain-containing protein	-0.190525	0.50467	0.913336	-0.0101866	0.976074	0.99131	0.180707	0.548475	0.866092	10.58	6.35	5.45	7.63	3.58	5.88	4.88	10.62	4.74	21.38	15.16	11.84	17.06	9.49	13.93	14.67	21.92	11.43
X268_RS02940	1212	618968	617757	-	hypothetical protein	-0.0896668	0.702287	0.96374	0.0755168	0.776496	0.909154	0.167226	0.409442	0.792471	26.98	24.17	23.82	24.23	15.62	22.66	17.96	30.78	24.66	54.53	57.7	51.74	54.17	41.47	53.69	54.02	63.55	59.42
X268_RS02945	1632	620795	619164	-	chaperonin GroEL	-0.0296089	0.924397	0.995627	0.0755788	0.828413	0.93128	0.108205	0.613439	0.89734	214.22	284.95	277.03	257.54	175.91	258.86	213.79	266.71	286.19	432.91	680.3	601.73	575.85	466.86	613.36	643.16	550.7	689.61
X268_RS02950	297	621225	620929	-	co-chaperone GroES	-0.0482593	0.888953	0.988479	-0.00236471	0.994694	0.998983	0.0504822	0.854544	0.966576	98.08	102.97	159.46	110.51	63.6	139.31	74.91	114.08	135.84	198.2	245.82	346.36	247.11	168.79	330.08	225.35	235.55	327.31
X268_RS02955	522	621542	622063	+	hypothetical protein	0.327465	0.246274	0.882881	0.390086	0.252131	0.529644	0.0633921	0.790106	0.946856	45.18	48.59	61.63	71.19	43.95	60.65	64.91	63.17	57.73	91.31	116.01	133.86	159.19	116.65	143.71	195.27	130.43	139.1
X268_RS02960	786	623013	622228	-	chemotaxis protein	-0.289227	0.192116	0.861805	-0.503723	0.0605867	0.231263	-0.214457	0.354831	0.763288	56.62	28.71	45.95	33.84	22.8	34.63	17.76	35.43	29.79	114.41	68.55	99.81	75.66	60.52	82.05	53.43	73.16	71.78
X268_RS02965	828	623327	624154	+	L%2CD-transpeptidase	0.212041	0.338859	0.885896	0.37778	0.124666	0.35459	0.16235	0.490196	0.835291	50.59	30.29	35.3	42.59	35.76	35.05	35.78	46.63	50.77	102.24	72.31	76.68	95.24	94.9	83.04	107.65	96.27	122.34
X268_RS02970	837	625036	624200	-	DUF2076 domain-containing protein	0.640694	0.0999115	0.794402	1.06869	0.0120892	0.0807865	0.432367	0.0424043	0.257067	56.54	107.82	114.49	159.39	105.78	138.61	179.58	205.01	172.64	114.25	257.42	248.69	356.41	280.75	328.44	540.24	423.3	416
X268_RS02975	846	626009	625164	-	ChbG/HpnK family deacetylase	0.471247	0.0526401	0.695511	0.794827	0.00809381	0.0618773	0.3241	0.214446	0.618445	5.11	3.65	5.01	6.74	4	5.91	6.63	9.18	5.41	10.32	8.7	10.89	15.07	10.62	14	19.95	18.95	13.04
X268_RS02980	1038	627043	626006	-	glycosyltransferase family 2 protein	0.449433	0.1157	0.808783	0.81435	0.0141529	0.0896391	0.366285	0.128587	0.49139	28.03	32.19	32.55	46.13	32.01	35.07	48.6	60.49	40.66	56.65	76.84	70.71	103.16	84.94	83.1	146.2	124.9	97.97
X268_RS02985	978	628108	627131	-	ATP phosphoribosyltransferase	-0.224239	0.443373	0.902181	0.0497705	0.885744	0.959495	0.271427	0.329736	0.742089	33.56	12.84	16.12	17.19	10.18	17.16	13.73	29.04	13.69	67.83	30.65	35.01	38.44	27.01	40.66	41.3	59.96	32.98
X268_RS02990	1152	629264	628113	-	ATP phosphoribosyltransferase regulatory subunit	-0.341811	0.28423	0.884025	-0.031006	0.935959	0.977643	0.308248	0.335798	0.748371	47.8	17.23	21.41	24.06	11.66	21.31	18.2	40.22	15.44	96.59	41.14	46.5	53.81	30.95	50.49	54.75	83.05	37.21
X268_RS02995	786	630148	629363	-	16S rRNA (uracil(1498)-N(3))-methyltransferase	-0.196315	0.510994	0.914889	-0.138475	0.69133	0.866696	0.0517854	0.845678	0.964067	15.7	5.46	8.3	7.7	5.41	8	7.17	9.7	5.49	31.74	13.03	18.03	17.22	14.35	18.95	21.58	20.03	13.24
X268_RS03000	663	630360	631022	+	hypothetical protein	0.320066	0.331574	0.885896	0.575332	0.0902585	0.294296	0.251693	0.396244	0.789998	162.5	63.95	137.09	164.25	70.4	153.84	159.26	165.59	126.74	328.38	152.67	297.77	367.25	186.83	364.53	479.13	341.93	305.4
X268_RS03005	957	631164	632120	+	4-hydroxybenzoate octaprenyltransferase	0.391291	0.0729336	0.741296	0.577488	0.0371348	0.168531	0.184642	0.44814	0.813675	16.46	12.32	13.41	20.87	11.68	16.19	19	21.27	15.69	33.26	29.41	29.13	46.66	30.99	38.35	57.15	43.91	37.82
X268_RS03010	519	632745	632227	-	hypothetical protein	-1.00937	0.0212748	0.548736	-1.36962	0.00925936	0.0678293	-0.367216	0.353208	0.762897	91.91	24.62	22.52	18.65	19.13	15.38	4.92	21.63	18.94	185.73	58.79	48.92	41.7	50.77	36.45	14.79	44.66	45.65
X268_RS03015	1410	633009	634418	+	TldD/PmbA family protein	0.252478	0.205228	0.866337	0.682936	0.00271224	0.0277818	0.428483	0.025423	0.182346	182.44	110.42	119.61	159.27	111.1	149.85	165.2	239.99	183.13	368.68	263.61	259.8	356.13	294.86	355.07	496.97	495.55	441.28
X268_RS03020	810	634405	635214	+	3'(2')%2C5'-bisphosphate nucleotidase CysQ	0.131426	0.64384	0.949563	0.269768	0.43723	0.702572	0.134374	0.619626	0.901225	63.18	24.7	29.5	43	28.05	34.92	31.65	61.45	28.84	127.67	58.97	64.08	96.15	74.45	82.74	95.2	126.89	69.5
X268_RS03025	243	635276	635518	+	DUF4170 domain-containing protein	0.182745	0.628484	0.949563	-0.251211	0.353659	0.635327	-0.43482	0.222949	0.628692	373.15	207.59	304.65	220.94	139.85	328.82	119.12	214.86	220.48	754.08	495.61	661.73	494.03	371.15	779.13	358.37	443.65	531.27
X268_RS03030	714	635515	636228	+	lysophospholipid acyltransferase family protein	-0.034901	0.893321	0.988569	-0.522244	0.0433654	0.186743	-0.488908	0.0404559	0.248768	38.68	18.16	24.85	25.4	14.79	27.33	12.17	21.29	15.71	78.16	43.36	53.98	56.79	39.25	64.76	36.61	43.95	37.85
X268_RS03035	1317	636221	637537	+	3-deoxy-D-manno-octulosonic acid transferase	-0.144141	0.673042	0.954984	0.0176952	0.96358	0.987394	0.158163	0.604383	0.894424	18.81	6.09	7.86	9.76	5.04	9.73	7.16	15.07	6.42	38.01	14.53	17.07	21.83	13.38	23.06	21.54	31.12	15.46
X268_RS03040	1017	637530	638546	+	tetraacyldisaccharide 4'-kinase	-0.502139	0.273558	0.884025	-0.188192	0.730395	0.885406	0.309763	0.453185	0.814966	10.97	2.11	3.34	3.79	1.77	3.72	2.27	7.93	2.16	22.17	5.03	7.25	8.46	4.71	8.82	6.83	16.37	5.2
X268_RS03045	336	638823	639158	+	GYD domain-containing protein	0.25245	0.445632	0.902181	0.569117	0.155666	0.4009	0.316709	0.282995	0.697832	10.45	14.66	14.69	14.77	13.36	13.82	19	14.9	17.59	21.13	34.99	31.91	33.04	35.46	32.74	57.17	30.76	42.39
X268_RS03055	333	640345	640013	-	pilus assembly protein	0	1	1	0	1	1	0	1	1	0	0.35	0	0	0	0	0	0.81	0	0	0.83	0	0	0	0	0	1.67	0
X268_RS03060	465	640851	640387	-	pilus assembly protein	0	1	1	0	1	1	0	1	1	0	0.09	0.08	0.23	0.16	0.25	0.06	0.15	0.16	0	0.2	0.18	0.52	0.44	0.59	0.17	0.31	0.38
X268_RS03065	1323	642224	640902	-	hypothetical protein	0.275309	0.606563	0.946026	0.448298	0.377818	0.655651	0.167681	0.69955	0.918411	0.38	0.08	0.22	0.31	0.14	0.24	0.19	0.34	0.26	0.78	0.2	0.47	0.69	0.37	0.56	0.58	0.69	0.63
X268_RS03070	303	642386	642688	+	hypothetical protein	0.950831	0.0582065	0.716665	2.48099	8.84568e-06	0.000246337	1.53127	0.00115711	0.0172011	54.68	136.17	115.52	215.06	137.51	122.85	541.6	431.22	278.77	110.51	325.11	250.91	480.88	364.94	291.08	1629.35	890.41	671.72
X268_RS03075	225	643031	642807	-	DUF2093 domain-containing protein	0.300082	0.130434	0.819544	1.02973	8.86645e-05	0.00173855	0.725581	0.00157015	0.0218655	528.65	341.27	352.52	392.65	399.93	456.68	580.53	689.89	669.91	1068.32	814.75	765.69	877.97	1061.39	1082.09	1746.46	1424.52	1614.23
X268_RS03080	825	643208	644032	+	prolyl oligopeptidase family serine peptidase	0.660825	0.0359122	0.648244	1.74759	2.2407e-05	0.000536344	1.07936	0.00542547	0.0573323	30.15	20.47	17.83	45.27	26.99	21.23	89.05	65.57	40.13	60.93	48.87	38.72	101.23	71.62	50.32	267.9	135.39	96.7
X268_RS03085	147	644118	644264	+	hypothetical protein	-0.17456	0.623132	0.949287	0.377716	0.401056	0.67506	0.549055	0.18433	0.582939	13.52	4.89	6.94	9.76	3.44	5.89	8.57	15.73	4.12	27.32	11.66	15.08	21.83	9.14	13.95	25.79	32.48	9.92
X268_RS03090	1623	646078	644456	-	exodeoxyribonuclease VII large subunit	-0.108935	0.706727	0.963746	-0.00239623	0.99515	0.998983	0.104222	0.746057	0.935288	61.45	23.02	28.53	35.9	20.58	30.7	24.4	56.2	19.42	124.18	54.96	61.96	80.28	54.63	72.74	73.41	116.05	46.79
X268_RS03095	765	646290	647054	+	acetoacetate decarboxylase family protein	0.116628	0.677635	0.955561	0.221154	0.44746	0.709662	0.106244	0.700031	0.918411	4.05	3.38	3.59	3.23	3.4	3.57	2.65	5.35	3.79	8.19	8.07	7.79	7.22	9.03	8.47	7.98	11.05	9.13
X268_RS03100	1176	647205	648380	+	ABC transporter substrate-binding protein	-0.534905	0.224367	0.872229	-0.41404	0.330298	0.613214	0.123237	0.78792	0.946048	0.52	0.4	0.43	0.3	0.15	0.38	0.18	0.39	0.36	1.04	0.96	0.94	0.66	0.4	0.89	0.54	0.81	0.87
X268_RS03105	759	648377	649135	+	SDR family oxidoreductase	0	1	1	0	1	1	0	1	1	0.23	0.08	0.09	0.12	0	0	0.06	0.08	0	0.46	0.2	0.19	0.26	0	0	0.19	0.17	0
X268_RS03110	189	649504	649692	+	hypothetical protein	0	1	1	0	1	1	0	1	1	0	0	0	0	0	0	0	20.9	0	0	0	0	0	0	0	0	43.16	0
X268_RS03115	768	650732	649965	-	IclR family transcriptional regulator	-0.259452	0.401405	0.897222	-0.202363	0.529449	0.771588	0.0510912	0.833544	0.960809	8.41	3.43	3.75	4.24	2.66	3.9	3.23	4.63	3.58	16.99	8.18	8.15	9.49	7.06	9.24	9.71	9.56	8.62
X268_RS03120	282	650834	651115	+	transcriptional regulator	0	1	1	0	1	1	0	1	1	0	0	0	0	0	0.92	0	0	0	0	0	0	0	0	2.17	0	0	0
X268_RS03125	948	652370	651423	-	hypothetical protein	-0.516104	0.310384	0.884883	-1.31721	0.00817643	0.0620559	-0.8108	0.0684218	0.345613	1.82	0.39	0.75	0.64	0.26	0.79	0.3	0.38	0.29	3.67	0.92	1.62	1.44	0.68	1.87	0.89	0.78	0.69
X268_RS03130	1284	652566	653849	+	phosphoribosylamine--glycine ligase	-0.1292	0.646104	0.949667	0.0499009	0.907115	0.966392	0.1793	0.616153	0.8991	77.27	35.33	33.44	45.61	28.6	37.62	26.4	85.62	26.67	156.15	84.34	72.63	101.97	75.9	89.13	79.43	176.79	64.26
X268_RS03135	906	654071	654976	+	alpha/beta hydrolase	0.290134	0.185606	0.851259	0.7272	0.0107742	0.074503	0.433388	0.0895452	0.39941	20.79	14.97	16.29	21.7	16.4	16.68	26.71	25.63	23.25	42.01	35.74	35.39	48.52	43.51	39.52	80.36	52.92	56.02
X268_RS03140	459	655431	654973	-	nucleoside deaminase	-0.173281	0.564911	0.936127	-0.0703456	0.831405	0.932111	0.0966312	0.699736	0.918411	21.16	8.25	9.53	10.57	8.6	8.9	9.37	13.49	8.33	42.75	19.71	20.69	23.63	22.83	21.09	28.18	27.84	20.06
X268_RS03145	2043	655550	657592	+	pseudouridine synthase	0.191199	0.436881	0.901012	0.270481	0.25578	0.534292	0.081032	0.732916	0.930843	27.25	19.98	24.87	27.89	15.23	29.68	21.35	34.3	23.79	55.07	47.7	54.02	62.37	40.42	70.32	64.24	70.83	57.32
X268_RS03150	555	657594	658148	+	16S rRNA (guanine(966)-N(2))-methyltransferase RsmD	0.182396	0.467343	0.905345	0.112717	0.738704	0.889752	-0.0693185	0.824586	0.958231	10.28	6.44	7.3	8.86	5.32	9.26	6.81	10.83	4.88	20.78	15.39	15.86	19.8	14.11	21.95	20.49	22.36	11.76
X268_RS03155	1815	659980	658166	-	DNA mismatch repair endonuclease MutL	0.0417146	0.855049	0.982139	-0.0375329	0.914248	0.968829	-0.0805452	0.788668	0.946136	28.69	14.93	16.1	21.04	13.76	17.29	14.08	27.94	10.58	57.98	35.65	34.97	47.04	36.53	40.97	42.37	57.7	25.5
X268_RS03160	318	660222	660539	+	aryl-sulfate sulfotransferase	0.317021	0.275154	0.884025	0.927838	0.00692238	0.0550671	0.606429	0.0435071	0.260883	15.28	13.47	11.03	15.69	14.67	12.36	24.7	19.59	22.69	30.88	32.16	23.95	35.07	38.93	29.29	74.3	40.45	54.67
X268_RS03165	1569	662247	660679	-	GMC family oxidoreductase	0.0957654	0.670847	0.954669	0.980668	0.000428381	0.00657924	0.881961	0.000485515	0.00825932	5.91	4.01	4.44	5.89	3.32	4.19	8.62	8.97	7.29	11.93	9.58	9.65	13.16	8.82	9.92	25.94	18.53	17.58
X268_RS03170	549	662826	662278	-	gluconate 2-dehydrogenase subunit 3 family protein	-0.279484	0.439624	0.901012	0.60427	0.0555246	0.218627	0.88059	0.00644713	0.0655683	11.83	4.84	6.91	7.66	2.78	6.02	8.37	13.22	8.39	23.91	11.56	15.01	17.12	7.38	14.27	25.18	27.3	20.22
X268_RS03175	396	663257	662862	-	lactoylglutathione lyase	0.365138	0.34385	0.885896	1.50075	0.00150612	0.0178465	1.13623	0.00333924	0.0395667	3.68	5.68	4.44	6.58	4.45	4.64	14.23	10.11	7.96	7.44	13.55	9.64	14.72	11.81	11	42.8	20.87	19.18
X268_RS03180	309	663679	663987	+	hypothetical protein	0.951071	0.316222	0.884883	1.82423	0.0906016	0.294913	0.875996	0.0339726	0.222874	15.11	150.92	113.24	215.53	141.85	174.61	464.73	168.03	293.94	30.53	360.32	245.97	481.94	376.46	413.74	1398.07	346.96	708.29
X268_RS03185	417	664668	664252	-	aminoacyl-tRNA hydrolase	0.846521	0.0362194	0.648244	1.58807	0.00199395	0.0221594	0.739274	0.0934277	0.410059	8.5	13.2	10.57	29.5	10.04	15.55	43.7	18.86	21.85	17.18	31.52	22.96	65.96	26.65	36.84	131.47	38.95	52.65
X268_RS03190	1365	666162	664798	-	insulinase family protein	0.68287	0.0165698	0.540826	1.19012	0.000782461	0.0107487	0.50718	0.0466597	0.27377	46.46	53.11	60.44	90.82	63.31	75.95	115.32	100.84	113.23	93.89	126.8	131.28	203.07	168.03	179.96	346.93	208.22	272.85
X268_RS03195	1392	667550	666159	-	insulinase family protein	0.635564	0.00692165	0.459817	1.03695	0.00154383	0.0181975	0.399881	0.127156	0.488224	47.64	41.08	53.6	77.84	50.65	66.73	89.94	75.52	92.56	96.27	98.07	116.42	174.04	134.41	158.12	270.58	155.94	223.03
X268_RS03200	726	668460	667735	-	hypothetical protein	0.328168	0.168599	0.833032	1.01875	5.99321e-05	0.0012469	0.687395	0.00621057	0.0637566	131.84	76.35	97.56	149.23	80.04	100.15	169.84	204.39	156.6	266.42	182.28	211.9	333.67	212.42	237.3	510.95	422.04	377.36
X268_RS03205	495	669050	668556	-	signal peptidase II	-0.35534	0.334049	0.885896	-0.479503	0.256508	0.534292	-0.130283	0.690796	0.916359	14.72	4.47	6.11	6.25	3.86	5.93	4.08	7.43	3.27	29.74	10.67	13.27	13.97	10.23	14.04	12.28	15.34	7.89
X268_RS03210	3009	672069	669061	-	isoleucine--tRNA ligase	-0.269665	0.363231	0.88932	-0.159528	0.643642	0.838977	0.106519	0.674473	0.91115	71.68	25.24	32.53	36.36	21.67	30.75	23.96	51.3	26.39	144.85	60.26	70.65	81.3	57.5	72.87	72.09	105.93	63.6
X268_RS03215	972	673273	672302	-	bifunctional riboflavin kinase/FAD synthetase	-0.203511	0.436509	0.901012	0.115832	0.696878	0.869215	0.313221	0.183931	0.582363	28.05	12.01	15.02	16.55	9.52	14.12	16.7	18.35	15.21	56.69	28.67	32.61	37	25.25	33.47	50.23	37.89	36.64
X268_RS03220	396	673502	673897	+	response regulator	-0.373235	0.164864	0.833032	-0.629074	0.0503	0.204544	-0.25396	0.384862	0.783312	212.11	118.37	199.86	98.7	102.88	142.48	53.23	135.52	118.12	428.65	282.61	434.11	220.69	273.05	337.6	160.15	279.84	284.63
X268_RS03225	855	674907	674053	-	TIGR01459 family HAD-type hydrolase	-0.224633	0.491749	0.907718	0.00926095	0.981341	0.994261	0.233242	0.482416	0.831369	19.06	6.48	8.85	9.64	4.98	9.89	5.47	17.38	8.03	38.51	15.47	19.23	21.56	13.21	23.42	16.45	35.88	19.34
X268_RS03230	1485	676407	674923	-	EAL domain-containing protein	-0.218771	0.387489	0.894994	-0.117252	0.797049	0.91837	0.10534	0.795877	0.949666	45.38	23.15	24.98	28.61	15.01	25.26	13.54	53.99	13.85	91.7	55.28	54.25	63.97	39.83	59.86	40.72	111.47	33.38
X268_RS03235	1131	677685	676555	-	YihY/virulence factor BrkB family protein	0.0790737	0.889144	0.988479	0.245883	0.681912	0.861417	0.172903	0.50454	0.844254	1.32	6.64	3.3	4.52	3.39	3.69	4.27	4.2	4.84	2.67	15.86	7.17	10.12	9	8.73	12.85	8.68	11.67
X268_RS03240	588	678273	677686	-	phage holin family protein	-0.234425	0.710074	0.963841	0.0704566	0.91201	0.967861	0.309747	0.383931	0.783312	1.13	7.4	5.58	4.89	1.91	5	3.65	4.24	6.46	2.29	17.67	12.12	10.93	5.08	11.85	10.99	8.76	15.57
X268_RS03245	960	679323	678364	-	50S ribosomal protein L3 N(5)-glutamine methyltransferase	0.060426	0.843222	0.979673	-0.100727	0.745783	0.893191	-0.159355	0.566749	0.876823	6.66	3.38	6.65	5.47	3.09	6.43	3.3	6.56	4.08	13.46	8.06	14.45	12.22	8.21	15.24	9.92	13.55	9.84
X268_RS03250	483	679805	679323	-	molybdenum cofactor biosynthesis protein MoaE	-0.0159847	0.959239	0.998118	-0.149839	0.644714	0.839254	-0.139614	0.557421	0.871734	39.31	14.08	24.3	20.6	16.06	26.67	16.04	20.49	19.83	79.45	33.61	52.78	46.07	42.61	63.2	48.25	42.31	47.78
X268_RS03255	252	680060	679809	-	molybdopterin converting factor subunit 1	0.679723	0.165339	0.833032	0.347277	0.41791	0.687906	-0.337016	0.434597	0.806027	107.42	33.97	60.48	79.37	64.91	56.44	43.15	77.61	59.43	217.08	81.11	131.37	177.47	172.28	133.73	129.81	160.26	143.2
X268_RS03260	618	680674	680057	-	CDP-diacylglycerol--glycerol-3-phosphate 3-phosphatidyltransferase	0.0547197	0.808178	0.976706	0.222072	0.459091	0.718851	0.165178	0.534812	0.859765	139.93	72.31	88	96.49	78.81	83.63	79.3	148.31	74.91	282.78	172.64	191.15	215.76	209.15	198.16	238.57	306.24	180.5
X268_RS03265	2043	682814	680772	-	excinuclease ABC subunit UvrC	0.136938	0.505828	0.913336	0.129191	0.57413	0.80117	-0.0100479	0.958885	0.991083	19.28	9.84	13.65	14.96	10.77	13.98	11.21	17.12	13	38.97	23.48	29.66	33.45	28.58	33.12	33.72	35.36	31.33
X268_RS03270	624	683065	683688	+	outer membrane beta-barrel protein	0.185832	0.516641	0.918597	-0.00515917	0.986865	0.997036	-0.18734	0.374219	0.777677	253.04	283.49	332.59	302.4	263.19	306.32	197.24	346.8	264.99	511.35	676.8	722.41	676.17	698.49	725.83	593.38	716.08	638.52
X268_RS03275	216	684016	683801	-	cold-shock protein	0.202562	0.472351	0.905345	0.184425	0.503097	0.751862	-0.0162744	0.949782	0.991083	8.76	7.73	9.15	12.72	5.88	7.93	7.19	11.79	7.88	17.71	18.46	19.87	28.45	15.6	18.79	21.62	24.34	18.99
X268_RS03280	861	685142	684282	-	23S rRNA (adenine(2030)-N(6))-methyltransferase RlmJ	-0.272263	0.409487	0.898802	-0.398363	0.385973	0.663286	-0.128613	0.735254	0.931031	43.89	14.33	18.73	23.25	11.97	17.36	11.81	31.16	8.21	88.69	34.22	40.67	51.99	31.76	41.12	35.53	64.35	19.79
X268_RS03285	705	685995	685291	-	ribonuclease T2	0.19251	0.415887	0.899225	0.0527935	0.893956	0.962546	-0.133855	0.696175	0.91766	213.57	177.38	239.11	256.07	167.8	206.67	125.04	370.4	124.64	431.59	423.48	519.37	572.58	445.33	489.7	376.17	764.83	300.34
X268_RS03290	462	686575	686114	-	hypothetical protein	-0.0769317	0.7202	0.965851	0.0700261	0.784296	0.91379	0.148095	0.499268	0.8418	1111.23	958.53	888.47	841.2	738.96	811.57	619.5	1202.59	885.88	2245.61	2288.44	1929.81	1880.94	1961.18	1923	1863.69	2483.16	2134.64
X268_RS03295	300	686761	687060	+	hypothetical protein	0.012646	0.96337	0.998118	0.0563795	0.853369	0.943544	0.0468411	0.841362	0.962408	911.04	946.01	1134.84	1004.06	758.71	849.23	650.02	1200.52	851.55	1841.06	2258.54	2464.95	2245.07	2013.58	2012.23	1955.49	2478.89	2051.92
X268_RS03300	531	687103	687633	+	hypothetical protein	0.0571451	0.843343	0.979673	-0.299356	0.340658	0.621516	-0.354709	0.109583	0.450426	11.96	10.36	16.82	13.38	8.52	14.19	8.37	10.4	10.04	24.16	24.72	36.54	29.91	22.62	33.63	25.18	21.48	24.18
X268_RS03305	1389	689080	687692	-	HAMP domain-containing protein	0.320317	0.162084	0.832312	0.33081	0.183867	0.440775	0.00988314	0.966565	0.991116	12.86	9.14	11.25	16.61	8.41	11.67	11.57	15.32	10.75	25.98	21.83	24.43	37.13	22.33	27.66	34.81	31.63	25.9
X268_RS03310	732	689827	689096	-	response regulator transcription factor	0.316704	0.172686	0.836634	0.315842	0.252654	0.530432	-0.000755225	0.997207	0.998901	89.33	81.55	84.38	96.6	76.87	104.41	80	96.94	106.11	180.51	194.69	183.28	216	204	247.39	240.67	200.18	255.67
X268_RS03315	468	690291	689824	-	MarR family transcriptional regulator	0.147279	0.45559	0.905345	0.247554	0.400081	0.6741	0.0951124	0.709154	0.919335	64.73	36.82	45.23	51.94	37.56	48	52.15	47.41	46.36	130.8	87.89	98.24	116.14	99.68	113.73	156.89	97.89	111.71
X268_RS03320	1083	690704	691786	+	branched-chain amino acid aminotransferase	-0.0485597	0.857875	0.982865	-0.432749	0.103159	0.317669	-0.383127	0.139046	0.511343	53.48	44.67	53.8	39.78	43.66	41.74	23.89	42.74	37.31	108.07	106.64	116.86	88.96	115.86	98.89	71.88	88.25	89.91
X268_RS03325	1521	692011	693531	+	histidine--tRNA ligase	-0.204682	0.414478	0.899225	-0.318464	0.231406	0.503091	-0.116944	0.58342	0.885325	34.3	14.53	20.34	17.18	14.14	18.21	12.17	21.1	15.3	69.32	34.68	44.19	38.42	37.52	43.16	36.61	43.56	36.86
X268_RS03330	204	693650	693853	+	tautomerase	-0.393264	0.174542	0.837992	-0.562873	0.0855893	0.285843	-0.169978	0.563168	0.873911	128.59	72.04	132.33	56.56	69.44	69.87	28.91	64.47	88.79	259.86	172	287.44	126.47	184.28	165.55	86.98	133.13	213.95
X268_RS03335	393	694025	694417	+	thioesterase	-0.244119	0.423553	0.899225	-0.367324	0.190131	0.44868	-0.127495	0.63104	0.902069	30.37	15.35	14.95	13.01	15.37	13.15	10.33	16.46	13.2	61.37	36.64	32.46	29.1	40.78	31.15	31.07	33.99	31.8
X268_RS03340	825	695269	694445	-	pyrroline-5-carboxylate reductase	-0.0858124	0.698582	0.96374	0.108333	0.664797	0.852061	0.192335	0.392069	0.788969	31.25	16.1	22.43	23.37	13.28	19.55	18.59	28.76	18.69	63.16	38.45	48.71	52.25	35.25	46.33	55.91	59.38	45.04
X268_RS03345	501	695976	695476	-	hypothetical protein	-0.430843	0.132353	0.819544	-0.0577377	0.889247	0.961236	0.378297	0.323803	0.735129	36.18	22.51	20.32	19.49	10.01	21.37	11.06	43.72	16.18	73.12	53.73	44.13	43.58	26.56	50.63	33.27	90.28	38.98
X268_RS03350	552	696645	697196	+	6%2C7-dimethyl-8-ribityllumazine synthase	-0.031599	0.935543	0.996094	-0.216127	0.59891	0.814904	-0.178841	0.488244	0.834979	108.05	196.87	176.7	181.26	134.98	116.75	102.56	191.48	115.73	218.35	470	383.8	405.29	358.23	276.63	308.53	395.38	278.88
X268_RS03355	954	698269	697316	-	ribose-phosphate diphosphokinase	-0.250312	0.307723	0.884883	-0.00193283	0.994827	0.998983	0.247929	0.295944	0.709157	134.27	78.38	69.78	76.99	52.44	73.13	56.06	123.93	77	271.33	187.12	151.57	172.14	139.18	173.28	168.66	255.89	185.54
X268_RS03360	630	699091	698462	-	hypothetical protein	-0.449028	0.217755	0.872229	-0.272892	0.567079	0.797329	0.173397	0.644665	0.904017	185.48	51.12	71.38	72.77	40.08	70.36	46.28	134.71	38	374.82	122.04	155.05	162.72	106.37	166.71	139.22	278.15	91.57
X268_RS03365	768	699969	699202	-	peptidoglycan editing factor PgeF	0.0823356	0.676285	0.955223	0.0420336	0.859944	0.945804	-0.0422161	0.839497	0.961477	27.29	18.28	20.7	22.89	15.72	21.76	17.47	21.53	20.64	55.15	43.64	44.96	51.19	41.72	51.55	52.54	44.46	49.72
X268_RS03370	1116	701084	699969	-	class I SAM-dependent methyltransferase	-0.216245	0.418376	0.899225	-0.0693424	0.820792	0.927751	0.143579	0.538741	0.86083	26.02	10.17	14.04	13.79	9.21	12.82	10.51	19.63	11.43	52.58	24.28	30.49	30.83	24.45	30.37	31.62	40.54	27.53
X268_RS03375	846	701951	701106	-	prolipoprotein diacylglyceryl transferase	-0.102452	0.682511	0.956486	0.470216	0.147304	0.388043	0.565755	0.0346841	0.225231	59.8	26.47	33.04	36.73	26.02	29.42	49.93	52.11	35.79	120.85	63.19	71.76	82.14	69.07	69.71	150.21	107.6	86.23
X268_RS03380	252	702149	702400	+	accessory factor UbiK family protein	-0.0372096	0.896764	0.988683	0.0355773	0.90794	0.966962	0.0723889	0.773747	0.942381	42.25	45.83	43.76	42.45	36.62	32.57	37.31	42.63	38.88	85.37	109.41	95.05	94.91	97.2	77.18	112.25	88.02	93.69
X268_RS03385	717	702724	703440	+	50S ribosomal protein L25/general stress protein Ctc	0.0192712	0.929523	0.995627	0.26935	0.257519	0.535464	0.251399	0.263271	0.677819	472.9	343.46	368.88	405.23	240	401.94	312.15	570.14	398.03	955.65	819.98	801.23	906.09	636.95	952.39	939.08	1177.25	959.11
X268_RS03390	606	703502	704107	+	aminoacyl-tRNA hydrolase	0.273509	0.331355	0.885896	0.395866	0.213048	0.478738	0.124702	0.628609	0.901725	39.69	40.35	47.11	56.75	30.23	50.67	46.65	62.87	40.24	80.2	96.33	102.32	126.9	80.22	120.05	140.34	129.83	96.97
X268_RS03395	1098	704231	705328	+	redox-regulated ATPase YchF	0.146847	0.593769	0.943577	0.139468	0.629924	0.831341	-0.0048739	0.982323	0.995542	13.01	12.69	15.6	14.92	9.49	16.5	11.54	15.96	14.4	26.3	30.3	33.88	33.36	25.18	39.1	34.71	32.95	34.69
X268_RS03400	297	705760	705464	-	DUF4282 domain-containing protein	-0.0537001	0.801803	0.975539	0.125854	0.668954	0.853879	0.177292	0.503103	0.843893	55.65	32.2	40.82	41.1	25.77	38.78	38.71	50.31	30.03	112.46	76.88	88.67	91.91	68.39	91.88	116.46	103.88	72.35
X268_RS03405	453	705989	706441	+	MaoC family dehydratase	-0.119064	0.636178	0.949563	-0.677898	0.0355195	0.164354	-0.565343	0.0587085	0.314656	107.04	59.71	74	54.56	65.97	61.91	43.19	41.23	34.56	216.3	142.56	160.74	122	175.09	146.7	129.92	85.13	83.27
X268_RS03410	480	706441	706920	+	MaoC family dehydratase	-0.129682	0.644431	0.949563	-0.382591	0.297018	0.578017	-0.2571	0.393086	0.788969	83.67	36.72	67.33	47.1	46.33	47.74	38.31	51.57	26.81	169.08	87.66	146.24	105.31	122.95	113.11	115.24	106.49	64.59
X268_RS03415	423	708094	707672	-	hypothetical protein	0.170833	0.706179	0.963746	-0.0541538	0.910529	0.967702	-0.218813	0.297937	0.711712	1826.45	4917.09	5452.1	4500.08	3388.29	4592.57	2861.96	3630.48	3894.26	3690.95	11739.2	11842.3	10062.2	8992.4	10882	8609.87	7496.36	9383.7
X268_RS03420	912	709244	708333	-	hypothetical protein	0.200376	0.303084	0.884883	0.0256615	0.931546	0.975694	-0.176731	0.509855	0.847009	99.64	60.15	75.73	87.26	66.97	75.44	67.46	95.83	48.59	201.36	143.6	164.49	195.11	177.72	178.75	202.95	197.87	117.09
X268_RS03425	441	710056	709616	-	nuclear transport factor 2 family protein	0.520412	0.0725649	0.741296	1.49284	0.00129945	0.0160625	0.959746	0.0173192	0.137405	17.68	7.1	10.34	14.61	13.66	12.6	38.33	22.97	15.62	35.73	16.94	22.46	32.68	36.26	29.86	115.31	47.42	37.65
X268_RS03430	2046	712323	710278	-	hypothetical protein	-0.309812	0.303926	0.884883	-1.1055	0.00553846	0.046954	-0.787632	0.0188114	0.145296	8.17	7.12	11.55	6.7	4.45	8.05	1.79	6.33	3.98	16.51	17	25.09	14.97	11.82	19.07	5.39	13.07	9.59
X268_RS03435	558	712638	713195	+	hypothetical protein	-0.264854	0.463867	0.905345	-0.401707	0.309677	0.590556	-0.144835	0.580739	0.88444	40.35	11.04	16.08	16.45	13.64	14.39	12.12	18.76	10.59	81.54	26.36	34.94	36.78	36.2	34.11	36.45	38.74	25.52
X268_RS03440	453	713685	713233	-	nuclear transport factor 2 family protein	0.702647	0.241182	1	1.99373	0.000119507	0.0022449	1.28864	0.00559055	0.0584605	0.66	0.73	0.45	1.08	0.89	0.58	1.43	1.89	3.07	1.34	1.74	0.98	2.41	2.37	1.38	4.31	3.89	7.39
X268_RS03445	234	713967	714200	+	hypothetical protein	0.426482	0.22876	0.873914	0.442834	0.228519	0.498956	0.0190199	0.941958	0.989766	3.17	4.48	4.67	7.39	3.74	4.22	5.02	6.2	4.59	6.41	10.7	10.14	16.53	9.93	10	15.12	12.79	11.05
X268_RS03450	2901	717219	714319	-	excinuclease ABC subunit UvrB	0.346502	0.166011	0.833032	0.183806	0.473583	0.730166	-0.162181	0.478742	0.829813	42.62	35.62	43.26	46.78	43.28	43	35.42	53.77	38.15	86.12	85.05	93.97	104.61	114.87	101.9	106.56	111.02	91.93
X268_RS03455	231	717543	717313	-	hypothetical protein	0.79091	0.0543354	0.703605	0.317021	0.441225	0.7049	-0.472866	0.160356	0.545634	139.4	223.54	261.91	274.41	293.73	235.31	172.29	195.64	226.62	281.7	533.69	568.88	613.59	779.54	557.56	518.32	403.97	546.07
X268_RS03460	225	717821	717597	-	hypothetical protein	0.546764	0.123312	0.819544	-0.248975	0.539903	0.779752	-0.794674	0.0109876	0.0986453	642.93	854.48	1303.21	787.37	851.37	1297.39	519.88	493.05	696.96	1299.25	2040.02	2830.66	1760.57	2259.49	3074.14	1564	1018.07	1679.41
X268_RS03465	915	718906	717992	-	LysR family transcriptional regulator	0.0589739	0.818536	0.977103	-0.155326	0.542807	0.781714	-0.216923	0.412824	0.792746	48.63	29.8	32.6	32.34	33.95	29.79	24.93	39.13	24.11	98.27	71.15	70.82	72.31	90.1	70.58	74.99	80.8	58.11
X268_RS03470	780	719086	719865	+	sulfite exporter TauE/SafE family protein	0.2463	0.669949	0.954669	-0.857489	0.0640159	0.240253	-1.09709	0.0239179	0.17384	1.68	1.66	3.98	2.01	0.84	5.11	0.86	1.42	1.44	3.4	3.96	8.65	4.5	2.24	12.1	2.58	2.93	3.46
X268_RS03475	231	719862	720092	+	hypothetical protein	0.511746	0.400249	0.897222	0.0944454	0.864966	0.949472	-0.417314	0.404938	0.791878	1.74	4.26	4.14	2.17	2.93	8.45	2.81	2.95	3.22	3.52	10.16	9	4.85	7.78	20.02	8.46	6.09	7.75
X268_RS03480	699	720359	721057	+	glutathione S-transferase family protein	-0.173287	0.621872	0.949287	-0.395325	0.322357	0.605407	-0.216964	0.418776	0.799333	14.71	21.38	25.62	15.95	13.98	19.19	9.53	15.31	19.19	29.73	51.05	55.65	35.67	37.11	45.47	28.67	31.61	46.23
X268_RS03485	219	721291	721073	-	hypothetical protein	0.0859111	0.730051	0.966454	0.296459	0.327282	0.610784	0.211566	0.384363	0.783312	30.88	28.81	33.6	32.19	23.76	29.94	29.91	40.23	28.21	62.41	68.77	72.99	71.98	63.07	70.93	89.99	83.06	67.96
X268_RS03490	1548	721406	722953	+	DUF1800 family protein	0.660036	0.0619722	0.736522	1.32228	0.00313638	0.0312199	0.662495	0.0555315	0.303614	8.82	13.19	12.43	22.7	13.62	13.71	33.8	28.52	16.53	17.83	31.48	27	50.77	36.15	32.5	101.67	58.89	39.84
X268_RS03495	1215	722956	724170	+	DUF1501 domain-containing protein	0.637503	0.137978	0.819544	1.39434	0.0079544	0.0611489	0.757621	0.0347572	0.225505	6.2	14.34	13.6	20.19	14.76	14.42	38.46	24.38	19.48	12.53	34.24	29.55	45.16	39.17	34.16	115.7	50.34	46.94
X268_RS03500	324	724259	724582	+	antibiotic biosynthesis monooxygenase	0.334867	0.401436	0.897222	0.811473	0.0505382	0.204972	0.478291	0.0826221	0.384707	32.21	58.76	43.67	57.28	54.17	42.22	69.44	73.12	80.86	65.09	140.28	94.85	128.09	143.78	100.04	208.9	150.99	194.84
X268_RS03505	942	725543	724602	-	aldo/keto reductase	-0.0274208	0.918362	0.995066	0.0514847	0.858935	0.945462	0.0774017	0.763755	0.940086	22.46	19.73	23.72	20.9	18.61	16.38	19.1	20.37	22.08	45.39	47.11	51.52	46.74	49.39	38.81	57.47	42.07	53.2
X268_RS03510	456	726252	725797	-	GNAT family N-acetyltransferase	-0.136199	0.600211	0.945063	-0.0959072	0.722351	0.880732	0.0361729	0.867147	0.970902	45.31	19.78	27.51	24.72	21.53	22.8	18.81	29.19	24.71	91.56	47.22	59.76	55.27	57.14	54.03	56.58	60.28	59.54
X268_RS03515	810	727134	726325	-	hypothetical protein	-0.403485	0.328158	0.885896	-1.03262	0.0174204	0.101967	-0.640295	0.0568776	0.308203	7.04	1.73	2.94	2.65	1.4	3.15	1.34	1.31	1.94	14.22	4.12	6.38	5.93	3.7	7.47	4.02	2.71	4.66
X268_RS03520	159	727421	727263	-	hypothetical protein	0	1	1	0	1	1	0	1	1	0	0	0	47.02	0	0	45.38	0	0	0	0	0	105.13	0	0	136.52	0	0
X268_RS03525	651	728481	727831	-	glutathione S-transferase family protein	0.386959	0.145929	0.819544	0.827298	0.00549182	0.0466805	0.434142	0.141427	0.516404	96.1	61.26	64.4	93.7	83.61	65.06	116.67	101.89	113.4	194.21	146.25	139.88	209.5	221.91	154.17	350.99	210.4	273.25
X268_RS03535	1203	729067	730269	+	pyridoxal phosphate-dependent aminotransferase	0.117368	0.674686	0.955223	0.152455	0.619156	0.826735	0.0375914	0.866904	0.970902	385.91	394.73	491.53	403.16	344.19	469.31	334.61	480.23	492.78	779.86	942.38	1067.63	901.47	913.45	1112.03	1006.65	991.61	1187.42
X268_RS03540	483	730438	730920	+	DUF992 domain-containing protein	-0.198513	0.335415	0.885896	0.131008	0.582292	0.806709	0.327905	0.105904	0.439952	98.04	65.47	65.57	61.9	48.74	59.52	62.12	92.23	67.3	198.13	156.3	142.42	138.41	129.36	141.02	186.89	190.45	162.18
X268_RS03545	2049	731123	733171	+	elongation factor G	0.319202	0.469656	0.905345	0.885893	0.0682599	0.249253	0.566005	0.135799	0.507197	161.89	314.02	203.85	265.67	306.19	190.2	386.22	266.47	525.7	327.16	749.7	442.79	594.03	812.61	450.67	1161.9	550.22	1266.73
X268_RS03550	273	733498	733770	+	helix-turn-helix transcriptional regulator	0.135163	0.631369	0.949563	-0.858231	0.0168711	0.0998044	-0.989602	0.000353698	0.00647029	23.85	21.89	32.75	29.41	19.71	26.64	11.03	18.84	9.1	48.21	52.27	71.13	65.76	52.31	63.13	33.19	38.89	21.94
X268_RS03555	1743	733883	735625	+	SulP family inorganic anion transporter	0.0718673	0.790394	0.974083	-0.0620278	0.839258	0.93677	-0.131488	0.538077	0.86083	20.2	20.94	24.9	22.43	17.72	21.24	17.09	24.97	16.85	40.82	49.99	54.08	50.16	47.03	50.33	51.42	51.56	40.61
X268_RS03560	840	735726	736565	+	shikimate dehydrogenase	-0.364792	0.268153	0.884025	-0.0589012	0.884235	0.958859	0.298897	0.334992	0.747803	32.68	10.12	14.6	15.32	8.8	12.34	14.92	21.55	9.21	66.04	24.15	31.72	34.26	23.36	29.23	44.9	44.49	22.19
X268_RS03565	627	736623	737249	+	hypothetical protein	0.742602	0.19507	0.861805	1.65336	0.0070763	0.0559507	0.915996	0.00206415	0.0272939	14.64	81.51	48.86	89.39	76.03	66.98	139.34	120.43	186.38	29.59	194.59	106.12	199.88	201.79	158.71	419.19	248.67	449.11
X268_RS03570	1137	738409	737273	-	alpha-hydroxy-acid oxidizing protein	-0.168808	0.477188	0.905954	0.127776	0.640924	0.838053	0.293784	0.172886	0.564103	89.97	43.54	48.29	50.99	36.1	48.61	46.5	80	49.19	181.81	103.95	104.9	114.01	95.82	115.18	139.9	165.19	118.53
X268_RS03575	1344	738902	740245	+	phosphoglucosamine mutase	-0.156769	0.535948	0.929274	-0.116947	0.71326	0.876963	0.0397038	0.888226	0.976541	202.08	103.05	110.46	101.25	85.89	124.27	75.14	182.06	89.68	408.38	246.03	239.94	226.4	227.94	294.45	226.05	375.93	216.11
X268_RS03580	1251	740387	741637	+	MFS transporter	-0.46039	0.260003	0.884025	-0.427617	0.335371	0.617996	0.0237806	0.929661	0.985849	10.89	2.62	3.2	3.45	2.71	3.39	2.99	4.83	2.43	22.01	6.26	6.95	7.72	7.2	8.03	9	9.97	5.85
X268_RS03585	777	741938	742714	+	porin family protein	-0.49357	0.107218	0.802517	-0.476914	0.266711	0.545391	0.0130139	0.972571	0.992422	323.19	162.02	144.93	109.74	126.06	128.4	55.89	136.18	207.04	653.12	386.82	314.8	245.38	334.57	304.24	168.14	281.18	498.88
X268_RS03590	801	742910	743710	+	porin family protein	-0.571602	0.114795	0.808421	-0.407483	0.344588	0.625308	0.157909	0.656664	0.907093	116.64	39.83	42.7	30.46	36.91	38.21	19.53	47.92	61.11	235.71	95.08	92.75	68.11	97.95	90.53	58.77	98.94	147.26
X268_RS03595	591	743784	744374	+	glutathione S-transferase family protein	-0.276132	0.194516	0.861805	-0.499423	0.0392867	0.174643	-0.224461	0.312337	0.725187	49.78	31.31	33.23	28.21	24.26	27.04	17.5	31.49	22.19	100.6	74.75	72.17	63.07	64.37	64.07	52.66	65.03	53.48
X268_RS03600	465	744390	744854	+	GNAT family N-acetyltransferase	-0.402256	0.113793	0.807204	-0.554208	0.0516462	0.208361	-0.150257	0.552014	0.868456	16.27	13.92	15.76	10.61	8.25	11.04	6.82	11.38	8.71	32.88	33.23	34.24	23.73	21.91	26.16	20.52	23.49	20.98
X268_RS03605	207	745013	745219	+	hypothetical protein	0.1321	0.816137	0.977051	-0.0919087	0.851892	0.943222	-0.22681	0.652469	0.906771	7.46	3.25	8.14	6.84	2.15	7.95	3.79	4.36	5.6	15.08	7.77	17.69	15.29	5.71	18.83	11.39	9	13.49
X268_RS03610	1173	745299	746471	+	phosphoserine transaminase	-0.0446907	0.887664	0.988479	0.640078	0.0641951	0.240673	0.678334	0.004078	0.0459341	161.41	75.59	59.72	95.58	69.09	73.4	121.95	167.54	106.15	326.19	180.45	129.71	213.71	183.35	173.92	366.88	345.94	255.79
X268_RS03615	1590	746642	748231	+	phosphoglycerate dehydrogenase	-0.0922678	0.781169	0.973296	0.539611	0.147911	0.388883	0.627773	0.0232028	0.169697	63.17	37.21	23.84	41.71	29.01	27.93	47.57	76.03	37.29	127.65	88.84	51.79	93.27	77	66.18	143.1	156.99	89.86
X268_RS03620	1173	748432	749604	+	acetyl-CoA C-acyltransferase	-0.568935	0.0115758	0.495472	-0.500337	0.0773891	0.267443	0.0677982	0.779694	0.943009	71.02	33.82	43.74	30.87	22.05	31.09	19.49	44.43	29.92	143.52	80.74	95	69.02	58.51	73.67	58.64	91.75	72.11
X268_RS03625	1974	749806	751779	+	HAMP domain-containing protein	-0.0788131	0.811436	0.977051	0.0806635	0.814591	0.924834	0.152825	0.460098	0.819371	12.46	4.51	4.54	5.96	4.74	5.81	5.01	7.8	6.55	25.18	10.77	9.85	13.32	12.57	13.77	15.08	16.11	15.78
X268_RS03630	3354	755266	751913	-	PAS domain S-box protein	0.0643386	0.779617	0.973105	0.0074764	0.979804	0.993492	-0.0560106	0.83801	0.961051	21.11	14.48	19.04	21.25	10.66	18.61	15.45	23.04	11.51	42.66	34.56	41.36	47.51	28.3	44.09	46.47	47.57	27.74
X268_RS03635	435	755920	756354	+	phasin	0.29176	0.398276	0.897222	-0.041026	0.919529	0.971139	-0.331004	0.219454	0.623753	179.87	256.64	318.89	287.88	220.09	328.21	239.22	199.03	223.47	363.49	612.72	692.65	643.71	584.12	777.69	719.66	410.97	538.48
X268_RS03645	651	757158	757808	+	hypothetical protein	0.122032	0.657385	0.952325	-0.0255861	0.925781	0.973045	-0.148976	0.581148	0.884579	4.64	2.71	4.23	4.37	2.15	4.48	3.2	3.52	3.21	9.38	6.47	9.18	9.78	5.71	10.62	9.62	7.27	7.72
X268_RS03650	234	758703	758936	+	hypothetical protein	1.47834	0.189341	1	1.19245	0.319328	1	-0.286263	0.746057	1	0	5.31	12.06	5.63	13.25	14.87	10.57	4.74	9.68	0	12.68	26.2	12.6	35.17	35.24	31.78	9.8	23.32
X268_RS03655	297	759152	759448	+	hypothetical protein	0.47757	0.490344	0.907718	1.47823	0.0489948	0.200949	1.00521	0.00760113	0.074172	2.43	35.94	20.66	25.49	23.06	27.24	57.55	36.64	39.3	4.9	85.8	44.87	57	61.19	64.54	173.14	75.66	94.69
X268_RS03660	1071	760734	759664	-	hypothetical protein	0.807138	0.00209744	0.29985	0.907199	0.00271336	0.0277818	0.0960695	0.736772	0.93117	3.24	2.22	2.71	3.78	3.98	4.3	4.68	4.26	4.34	6.55	5.3	5.88	8.46	10.56	10.18	14.07	8.8	10.47
X268_RS03665	1254	761189	762442	+	vanadium-dependent haloperoxidase	0.579837	0.0698292	0.741296	1.02295	0.0119296	0.0800938	0.443514	0.168695	0.55816	1.22	1.41	1.6	1.91	1.54	2.17	2.79	1.94	2.92	2.46	3.38	3.47	4.27	4.09	5.14	8.39	4.01	7.03
X268_RS03670	945	763893	762949	-	AEC family transporter	-0.291884	0.400975	0.897222	-0.512464	0.199438	0.461636	-0.224171	0.478076	0.829248	10.51	3.76	3.95	4.14	3.94	3.82	2.24	6.05	2.91	21.24	8.98	8.58	9.26	10.46	9.05	6.72	12.5	7
X268_RS03675	924	764823	763900	-	CoA ester lyase	-0.257156	0.322948	0.885896	-0.449375	0.152594	0.395597	-0.192381	0.475441	0.828023	36.14	23.15	19.53	19.9	17.55	18.04	10.96	26.36	15.26	73.02	55.27	42.43	44.5	46.58	42.75	32.99	54.43	36.76
X268_RS03680	1167	765992	764826	-	CoA transferase	-0.252109	0.276398	0.884025	-0.582744	0.045597	0.19253	-0.329253	0.205895	0.606957	47.35	34.61	32.74	28.62	25.38	28.25	14.21	34.09	22.78	95.69	82.62	71.11	63.99	67.35	66.94	42.76	70.4	54.89
X268_RS03685	342	766345	766686	+	hypothetical protein	-0.3037	0.380568	0.894994	-0.923671	0.0337144	0.159691	-0.609748	0.0780931	0.372793	48.88	56.09	84.37	47.08	30.88	59.46	13.82	51.96	28.56	98.78	133.92	183.25	105.28	81.96	140.9	41.57	107.29	68.83
X268_RS03690	678	767031	767708	+	ParA family protein	-0.154383	0.594408	0.943577	-0.301458	0.441008	0.7049	-0.144988	0.684115	0.914523	496.73	338.23	273.44	251.28	292.21	286.73	116.41	451.7	274.45	1003.81	807.5	593.94	561.87	775.5	679.4	350.2	932.69	661.33
X268_RS03695	165	767949	767785	-	hypothetical protein	0.0537729	0.858876	0.983052	0.0738651	0.8549	0.944216	0.0227062	0.949987	0.991083	24.81	17.12	13.01	22.84	13.45	12.98	8.16	31.54	15.01	50.14	40.86	28.25	51.07	35.69	30.77	24.56	65.13	36.17
X268_RS03700	909	769342	768434	-	4-hydroxy-tetrahydrodipicolinate synthase	-0.544571	0.32648	0.885896	-2.42202	2.72451e-05	0.000635156	-1.86593	1.20575e-07	5.36632e-06	9.7	28.65	49.39	13.1	15.83	25.98	2.76	6.79	6.74	19.6	68.4	107.28	29.29	42.01	61.56	8.3	14.02	16.24
X268_RS03705	924	770713	769790	-	LysR family transcriptional regulator	-0.0040758	0.984317	0.998887	-0.0839945	0.714466	0.877993	-0.0790497	0.70966	0.919335	126.12	81.04	108.43	101.26	65.56	105.14	64.38	114.26	88.52	254.87	193.47	235.51	226.42	173.99	249.14	193.69	235.92	213.29
X268_RS03710	966	771684	770719	-	thioredoxin-disulfide reductase	-0.00372902	0.985473	0.998908	-0.145327	0.543822	0.782026	-0.143157	0.493775	0.838259	118.46	65.54	76.16	84.08	61.93	73.29	51.28	93.67	65.57	239.38	156.47	165.42	188.01	164.35	173.66	154.27	193.41	157.99
X268_RS03715	480	771950	772429	+	Lrp/AsnC family transcriptional regulator	0.105986	0.658389	0.952325	-0.151921	0.546957	0.783666	-0.258717	0.280534	0.69505	10.09	5.72	6.33	9.34	4.64	6.72	4.4	8.23	5.38	20.38	13.66	13.76	20.88	12.3	15.93	13.23	17	12.96
X268_RS03720	474	773021	772548	-	transcription elongation factor GreA	0.2994	0.31812	0.885896	-0.213257	0.543169	0.781714	-0.513632	0.0675554	0.342422	15.2	11.39	19.25	18.59	11.37	19.19	9.99	9.74	13.8	30.71	27.19	41.81	41.58	30.17	45.46	30.05	20.12	33.25
X268_RS03725	3465	776695	773231	-	carbamoyl-phosphate synthase large subunit	0.0584758	0.766486	0.970232	0.0434154	0.840264	0.937197	-0.0162814	0.934696	0.986961	35.12	21.87	27.05	26.94	19.81	28.3	21.61	30.35	25.57	70.97	52.21	58.76	60.23	52.58	67.06	65	62.68	61.6
X268_RS03730	1170	778017	776848	-	MFS transporter	0.743127	0.029602	0.615101	1.24317	0.000624596	0.00894047	0.50142	0.0582077	0.312856	6.47	8.91	7.89	13.5	11.52	9.79	16.94	19.95	14.5	13.08	21.27	17.15	30.18	30.57	23.2	50.97	41.2	34.93
X268_RS03735	372	778127	778498	+	helix-turn-helix transcriptional regulator	0.105129	0.667023	0.954669	0.376251	0.256381	0.534292	0.265372	0.384506	0.783312	10.83	5.7	7.38	8.19	6.89	6.36	9.86	10.79	6.01	21.88	13.62	16.04	18.32	18.29	15.08	29.67	22.28	14.49
X268_RS03740	702	779451	778750	-	class I SAM-dependent methyltransferase	-0.293038	0.289926	0.884025	-0.0468783	0.883291	0.958375	0.241848	0.360762	0.769167	15.72	6.37	9.15	8.82	5.37	7.03	7.49	11.68	6.52	31.76	15.21	19.88	19.73	14.26	16.66	22.53	24.12	15.71
X268_RS03745	525	779566	780090	+	DNA starvation/stationary phase protection protein	0.159516	0.743783	0.967703	0.288659	0.588625	0.811126	0.136431	0.643758	0.90367	29.1	94.21	81.15	79.39	48.8	91.13	61.39	70.36	111.56	58.81	224.92	176.25	177.52	129.5	215.93	184.69	145.27	268.82
X268_RS03750	522	780732	780211	-	cupin domain-containing protein	0.107622	0.866583	0.983574	-0.201963	0.758469	0.900021	-0.305478	0.582659	0.88522	0.42	0.57	1.35	0.47	0.86	0.87	0.45	0.45	0.93	0.84	1.37	2.94	1.05	2.28	2.07	1.37	0.92	2.24
X268_RS03755	216	780876	781091	+	hypothetical protein	0.0680242	0.778789	0.972945	1.1495	9.88388e-06	0.000265936	1.08176	3.53799e-05	0.00087836	16.97	10.78	13.66	17.64	8.76	11.52	17.63	34.21	31.27	34.29	25.74	29.66	39.44	23.24	27.3	53.05	70.64	75.35
X268_RS03760	1191	782320	781130	-	glutamine-hydrolyzing carbamoyl-phosphate synthase small subunit	0.226337	0.342286	0.885896	0.385228	0.14222	0.381795	0.156254	0.504125	0.844157	181.35	137.62	131.91	159.78	144.71	146.24	156.39	180.6	186.97	366.49	328.55	286.51	357.26	384.06	346.52	470.49	372.92	450.52
X268_RS03765	711	782467	783177	+	alpha/beta hydrolase	0.0326041	0.904262	0.991006	-0.13828	0.646873	0.840736	-0.168648	0.444181	0.810317	6.97	7.09	8.23	7.64	5.83	6.65	4.76	7.1	6.81	14.09	16.93	17.88	17.09	15.47	15.75	14.32	14.67	16.41
X268_RS03770	456	783229	783684	+	GatB/YqeY domain-containing protein	0.102989	0.687998	0.959071	0.279331	0.310029	0.59107	0.172976	0.457716	0.817303	19.32	9.54	11.8	12.75	9.71	13.94	9.85	15.68	15.86	39.05	22.76	25.64	28.5	25.78	33.04	29.63	32.38	38.22
X268_RS03775	1140	783801	784940	+	epoxide hydrolase	-0.388015	0.176771	0.839891	-0.307839	0.31141	0.592807	0.0749333	0.724546	0.925365	32.74	11.52	17.85	15.68	9.38	14.29	10.94	16.16	15.51	66.16	27.51	38.78	35.06	24.89	33.85	32.9	33.37	37.37
X268_RS03780	1611	785084	786694	+	AMP-binding protein	-0.368207	0.121406	0.819544	-0.124795	0.626861	0.831285	0.239653	0.216918	0.620654	22.39	10.33	12.45	11.44	7.73	10.16	9.52	14.68	11.98	45.25	24.66	27.03	25.59	20.53	24.07	28.65	30.3	28.86
X268_RS03785	2229	789045	786817	-	response regulator	0.00674284	0.977389	0.998887	0.225085	0.451941	0.713754	0.21235	0.401525	0.791036	3.48	1.61	2.28	2.33	1.71	2.16	2.26	2.29	2.82	7.03	3.85	4.95	5.21	4.54	5.12	6.79	4.72	6.79
X268_RS03790	771	789291	790061	+	DUF2189 domain-containing protein	-0.463561	0.0793059	0.757859	-0.113697	0.688344	0.86488	0.345018	0.11362	0.457931	21.48	9.16	11.45	10.21	6.57	8.63	9.45	13.65	10.02	43.4	21.87	24.88	22.84	17.44	20.46	28.44	28.18	24.15
X268_RS03795	513	790681	790169	-	SRPBCC family protein	0.241308	0.394434	0.895906	0.391623	0.198922	0.460889	0.152802	0.516465	0.850301	45.25	50.97	50.43	57.24	47.65	46.07	38.89	68.09	66.38	91.44	121.68	109.53	127.99	126.47	109.15	117	140.59	159.95
X268_RS03800	471	791148	790678	-	SRPBCC family protein	0.0283681	0.9206	0.995627	-0.104518	0.739518	0.890283	-0.130849	0.605339	0.894714	45.82	47.28	56.05	38	44.31	49.04	27.19	42.69	52.07	92.59	112.89	121.75	84.97	117.59	116.2	81.79	88.14	125.46
X268_RS03805	315	791455	791141	-	helix-turn-helix transcriptional regulator	0.618701	0.125855	0.819544	0.971599	0.00748446	0.0584357	0.351205	0.308298	0.720968	16.6	17.65	21.63	26.48	18.41	23.41	20.16	27.67	40.45	33.54	42.13	46.98	59.21	48.86	55.47	60.65	57.14	97.46
X268_RS03810	1449	791571	793019	+	hypothetical protein	-0.136172	0.541799	0.931009	-0.1662	0.500416	0.749421	-0.0327714	0.875135	0.973309	13.12	6.32	8.74	8.43	5.99	7.12	5.88	9.45	6.77	26.51	15.1	18.99	18.84	15.89	16.87	17.68	19.5	16.32
X268_RS03815	618	793090	793707	+	LysE family translocator	-0.0622328	0.818305	0.977051	-0.0144224	0.962633	0.987327	0.0497714	0.813349	0.955065	37.07	39.34	45.37	37.45	29.26	36.65	29.64	40.01	41.54	74.91	93.91	98.55	83.75	77.65	86.84	89.16	82.61	100.09
X268_RS03820	804	794514	793711	-	N-formylglutamate amidohydrolase	-0.268631	0.220516	0.872229	-0.36765	0.108504	0.326151	-0.100642	0.631735	0.902342	19.67	10.36	14.12	10.86	8.09	12.05	7.97	12.4	9.84	39.76	24.73	30.67	24.29	21.48	28.54	23.98	25.6	23.71
X268_RS03825	399	794590	794988	+	gamma-glutamylcyclotransferase	-0.469817	0.249235	0.884025	-0.538858	0.187945	0.445847	-0.0733772	0.842463	0.962457	6.34	2.3	5.01	3.04	2.71	2.32	2.28	2.72	2.58	12.82	5.49	10.89	6.8	7.19	5.49	6.86	5.62	6.22
X268_RS03830	564	795608	795045	-	chlorite dismutase	-0.248264	0.358478	0.88818	-0.60865	0.0660374	0.24483	-0.365113	0.240301	0.649133	5.9	3.14	4.02	3.9	2.01	3.54	2.64	2.19	2.33	11.92	7.51	8.73	8.71	5.33	8.39	7.96	4.52	5.62
X268_RS03840	2016	795865	797880	+	DNA primase	-0.22082	0.533254	0.929177	0.0502746	0.918277	0.970196	0.267635	0.494023	0.838259	89.44	26.71	31.99	45.7	26.38	31.35	29.47	85.83	20.65	180.74	63.78	69.49	102.18	70.02	74.29	88.65	177.23	49.75
X268_RS03845	2142	798260	800401	+	RNA polymerase sigma factor RpoD	0.132733	0.602544	0.945063	-0.0272759	0.925874	0.973045	-0.157746	0.504879	0.844448	121.36	104.66	141.26	122.13	91.07	140.9	79.44	121.87	130.51	245.26	249.86	306.82	273.09	241.71	333.85	238.97	251.64	314.47
X268_RS03850	237	800791	800555	-	hypothetical protein	0.266319	0.344494	0.885896	0.233295	0.484027	0.736433	-0.0413464	0.878614	0.974091	11.49	4.65	6.26	9.45	5.64	7.34	7.47	6.75	7.38	23.22	11.09	13.59	21.12	14.98	17.38	22.46	13.93	17.79
X268_RS03855	342	801969	801628	-	hypothetical protein	0.0555779	0.792577	0.974083	1.50499	1.15937e-07	4.8242e-06	1.44808	4.48402e-09	2.56915e-07	20.03	12.08	17.7	16.72	12.46	14.89	28.55	43.54	52.85	40.49	28.83	38.45	37.39	33.07	35.27	85.9	89.91	127.36
X268_RS03860	510	802772	802263	-	hypothetical protein	-0.315017	0.288367	0.884025	1.86037	6.11615e-06	0.000178667	2.18041	1.11695e-11	7.83908e-10	324.67	412.07	444.67	305.81	243.67	289.89	594.63	1446.17	1947.65	656.1	983.79	965.85	683.79	646.7	686.9	1788.89	2986.11	4693.1
X268_RS03865	807	802933	803739	+	lytic murein transglycosylase	-0.355628	0.148052	0.819715	-0.779938	0.00949843	0.0688756	-0.420693	0.133195	0.501387	26.2	19.21	25.49	16.65	11.35	20.42	7.17	16.75	14.42	52.94	45.87	55.37	37.22	30.13	48.39	21.58	34.59	34.76
X268_RS03870	837	804744	803908	-	SDR family oxidoreductase	-0.287313	0.214113	0.871784	-0.337694	0.220381	0.488829	-0.0472143	0.847149	0.964353	14.15	11.21	13.54	9.5	7.36	10.9	6.59	13.68	8.43	28.6	26.75	29.41	21.25	19.52	25.84	19.84	28.26	20.31
X268_RS03875	375	804866	805240	+	response regulator	0.0713442	0.848952	0.980816	0.350659	0.385479	0.663286	0.282842	0.201517	0.603378	84.34	165.31	104.12	121.8	86.57	125.7	109.04	133.34	152.95	170.44	394.66	226.16	272.35	229.75	297.84	328.04	275.33	368.56
X268_RS03880	612	805304	805915	+	LysE family translocator	0.0773083	0.780652	0.973105	-0.241536	0.386145	0.663286	-0.317058	0.163627	0.55012	114.84	75.18	132.29	109.95	64.94	121.65	61.44	97.37	82.92	232.08	179.49	287.35	245.85	172.35	288.25	184.84	201.06	199.8
X268_RS03885	1218	806495	807712	+	GGDEF domain-containing protein	-0.535094	0.0641529	0.737374	-1.0679	0.00846572	0.063452	-0.532762	0.121741	0.476255	9.59	3.52	5.23	4.08	2.53	3.9	1.12	4.27	2.51	19.37	8.39	11.37	9.12	6.71	9.23	3.35	8.81	6.04
X268_RS03890	627	807749	808375	+	N-acetylmuramoyl-L-alanine amidase	0.563677	0.0981311	0.789711	0.823399	0.0140257	0.0891312	0.259344	0.462156	0.819755	319.36	212.07	184.91	499.14	233.55	198.01	288.48	621.54	262.85	645.38	506.31	401.63	1116.09	619.84	469.17	867.86	1283.38	633.36
X268_RS03895	900	809596	808697	-	RNA polymerase sigma factor RpoH	0.28373	0.317639	0.885896	0.542454	0.0464077	0.194585	0.256586	0.35754	0.767089	12429	7956.08	7442.5	11231.4	9794.22	7385.55	9278.34	17160	10098.7	25117	18994.6	16165.6	25113.5	25993.5	17499.9	27912.8	35432.8	24334
X268_RS03900	1008	810823	809816	-	RluA family pseudouridine synthase	-0.357791	0.337089	0.885896	-0.155489	0.728267	0.884624	0.196261	0.56773	0.877565	19.56	5.36	7.26	9.29	4.33	6.99	6.97	13.2	4.38	39.53	12.79	15.77	20.76	11.49	16.57	20.97	27.25	10.55
X268_RS03905	345	810822	811166	+	hypothetical protein	-0.0625393	0.819938	0.977904	0.135311	0.678776	0.859366	0.193841	0.471913	0.825883	11.4	5.57	5.52	7.83	4.39	6.04	6.53	9.83	5.12	23.04	13.31	11.99	17.51	11.64	14.3	19.65	20.29	12.33
X268_RS03915	1479	811672	813150	+	MBOAT family protein	-0.714813	0.120422	0.819544	-0.706518	0.138146	0.375584	-0.00316372	0.990801	0.997627	15.33	2.71	4.44	4.55	2.21	4.14	3.39	4.87	2.81	30.98	6.48	9.65	10.18	5.86	9.81	10.19	10.05	6.77
X268_RS03920	939	813156	814094	+	hypothetical protein	-0.386429	0.314195	0.884883	-0.369671	0.406164	0.678436	0.00798322	0.979365	0.994766	10.66	2.66	3.85	4.09	2.73	3.67	3.47	5.22	2.23	21.54	6.35	8.37	9.15	7.25	8.7	10.43	10.77	5.37
X268_RS03925	1005	815398	814394	-	alpha/beta hydrolase	0.69462	0.0133322	0.504227	0.958606	0.00431314	0.0397173	0.264957	0.256318	0.66769	23.77	25.81	31.6	44.33	30.63	42.78	49.49	49.77	44.7	48.04	61.63	68.63	99.12	81.29	101.37	148.87	102.77	107.72
X268_RS03930	435	815978	815544	-	hypothetical protein	0.402218	0.205802	0.866337	0.692483	0.0441749	0.188752	0.286561	0.340736	0.750823	5.04	2.27	3.53	3.94	3.07	4.99	4.48	6.21	3.91	10.19	5.43	7.67	8.82	8.15	11.82	13.48	12.82	9.42
X268_RS03940	1491	816902	818392	+	amidohydrolase family protein	0.168736	0.546386	0.932343	0.0464232	0.856902	0.944868	-0.122788	0.655474	0.907093	131.74	95.96	94.05	100.03	111.47	91.94	71.8	140.41	93.67	266.22	229.09	204.28	223.66	295.83	217.85	215.99	289.92	225.71
X268_RS03945	930	818396	819325	+	GTP-binding protein	0.00802527	0.981641	0.998887	-0.0941183	0.804198	0.920904	-0.107137	0.743516	0.934694	27.34	9.9	11.31	12.84	14.36	11.4	9.46	21.42	9.04	55.25	23.63	24.56	28.71	38.12	27.01	28.45	44.23	21.78
X268_RS03950	396	819754	819359	-	GFA family protein	-0.233193	0.455098	0.905345	0.0878668	0.814337	0.924834	0.31392	0.364512	0.772596	4.87	2.8	4.55	3.18	2.95	2.57	4.07	3	3.64	9.84	6.68	9.87	7.11	7.84	6.08	12.25	6.2	8.76
X268_RS03955	372	820122	819751	-	hypothetical protein	-0.224657	0.508963	0.914021	-0.447129	0.26577	0.544324	-0.224893	0.56677	0.876823	8.81	6.04	6.21	5.14	3.52	6.61	3.63	2.89	5.85	17.8	14.41	13.5	11.5	9.33	15.66	10.93	5.97	14.11
X268_RS03960	378	820600	820223	-	tautomerase family protein	0.118165	0.742985	0.967703	-0.0703589	0.854661	0.944216	-0.183241	0.478922	0.829926	9.4	11.99	16.78	11.16	12.08	13.03	7.27	12.21	12.82	19	28.63	36.45	24.95	32.07	30.89	21.87	25.2	30.9
X268_RS03965	93	820785	820693	-	palindromic element RPE4 domain-containing protein	0	1	1	0	1	1	0	1	1	0	0	0	0	0	0	0	0	0	0	0	0	0	0	0	0	0	0
X268_RS03970	600	820772	821371	+	TetR/AcrR family transcriptional regulator	0.0911782	0.777764	0.972783	-0.108951	0.749487	0.895057	-0.197323	0.490719	0.835291	2.33	2.49	2.72	3.04	1.59	2.58	1.49	2.52	2.43	4.7	5.94	5.9	6.81	4.21	6.11	4.48	5.21	5.85
X268_RS03975	474	821949	821476	-	hypothetical protein	0.395523	0.357419	0.888126	-0.708261	0.123708	0.353022	-1.09951	0.0035835	0.0415835	9.14	16.16	16.49	15.71	20.17	12.31	4.27	8.34	11.97	18.46	38.58	35.82	35.12	53.53	29.18	12.84	17.22	28.84
X268_RS03980	501	822461	821961	-	hypothetical protein	0.150842	0.744989	0.96857	-0.985309	0.0651552	0.24292	-1.13049	0.00704008	0.070113	55.35	131.31	121.26	85.03	131.47	84.5	19.79	45.42	83.75	111.85	313.5	263.38	190.13	348.91	200.22	59.53	93.78	201.81
X268_RS03985	225	822571	822795	+	hypothetical protein	0	1	1	0	1	1	0	1	1	0	0	0	0	4.26	0	1.93	0	0	0	0	0	0	11.31	0	5.82	0	0
X268_RS03990	906	823697	822792	-	polysaccharide deacetylase family protein	0.178251	0.665341	0.953976	-1.06142	0.0110645	0.0755619	-1.23638	0.000353062	0.00647029	2.75	3.51	5.33	2.86	4.31	4.14	1.24	1.67	2.26	5.55	8.37	11.58	6.39	11.43	9.82	3.72	3.45	5.43
X268_RS03995	810	824515	823706	-	ABC transporter permease	-0.0207333	0.952847	0.998118	-1.07885	0.00431746	0.0397173	-1.05358	0.000571714	0.00931459	4.84	6.14	6.88	4.34	4.67	6.56	1.7	2.86	3.34	9.77	14.66	14.95	9.71	12.4	15.55	5.13	5.91	8.05
X268_RS04000	858	825362	824505	-	ABC transporter permease	0.262395	0.408646	0.898802	-1.05879	0.00338181	0.0330199	-1.3207	0.000140309	0.00290117	4.98	4.34	5.35	3.99	5.26	5.74	1.36	2	3.03	10.07	10.37	11.63	8.92	13.95	13.6	4.08	4.13	7.3
X268_RS04005	1050	826412	825363	-	extracellular solute-binding protein	-0.157523	0.692042	0.9609	-1.52624	0.000690638	0.00976858	-1.36336	0.000464556	0.00803506	38.09	51.68	65.87	28.96	44.57	47.78	7.94	18.25	25.63	76.98	123.38	143.07	64.75	118.29	113.21	23.88	37.67	61.77
X268_RS04010	1110	827523	826414	-	ABC transporter ATP-binding protein	0.132474	0.711497	0.963841	-1.13137	0.00048902	0.00727633	-1.26176	0.000380104	0.00688432	8.81	7.35	10.07	5.56	9.42	9.07	2.11	4.61	4.4	17.8	17.55	21.87	12.44	24.99	21.48	6.36	9.53	10.61
X268_RS04015	771	827736	828506	+	GntR family transcriptional regulator	0.0484749	0.837694	0.979673	-0.169562	0.546935	0.783666	-0.21893	0.420434	0.800551	26.74	15.37	19.81	17.53	17.68	18.1	12.12	24.03	12.84	54.03	36.7	43.03	39.2	46.91	42.9	36.46	49.61	30.94
X268_RS04020	657	828508	829164	+	aspartate/glutamate racemase family protein	0.0660907	0.804349	0.976121	0.000324025	0.999262	0.999699	-0.0676409	0.825123	0.958245	15.86	8.2	8.25	9.63	8.85	9.47	6.7	15.26	6.57	32.05	19.57	17.92	21.53	23.48	22.43	20.15	31.51	15.82
X268_RS04025	1722	829311	831032	+	AMP-binding protein	-0.201265	0.375765	0.894994	-0.265214	0.326621	0.610028	-0.0630325	0.804001	0.952097	8.18	5.01	5.64	5.71	3.18	5.33	2.95	6.27	5.06	16.53	11.95	12.25	12.76	8.44	12.63	8.87	12.94	12.18
X268_RS04030	3306	831045	834350	+	biotin/lipoyl-binding protein	-0.183645	0.374779	0.894994	-0.0197747	0.930623	0.975321	0.163522	0.44128	0.807635	5.99	3.83	4.8	3.94	2.9	4.23	3.31	5.15	4.55	12.1	9.14	10.43	8.8	7.69	10.03	9.95	10.64	10.97
X268_RS04035	1854	834578	836431	+	sigma 54-interacting transcriptional regulator	-0.160418	0.547292	0.932355	-0.0595042	0.848389	0.942405	0.0973534	0.722343	0.924109	1.6	1.09	1.02	1.2	0.74	0.94	1.07	1.09	0.96	3.24	2.6	2.22	2.69	1.96	2.23	3.22	2.26	2.3
X268_RS04040	522	837089	836568	-	flavin reductase family protein	-0.000793012	0.99796	0.999683	0.269615	0.453365	0.71457	0.264066	0.46456	0.821222	9.02	6.28	8.2	6.25	7.75	5.51	8.75	5.91	9.45	18.22	15	17.82	13.97	20.56	13.05	26.33	12.21	22.78
X268_RS04045	1098	838277	837180	-	LLM class flavin-dependent oxidoreductase	-0.39688	0.252724	0.884025	-1.29873	0.000247052	0.00419062	-0.899425	0.00839901	0.0800318	4.05	2.83	5.09	2.12	1.94	3.79	0.95	1.52	1.93	8.19	6.74	11.07	4.74	5.15	8.98	2.87	3.13	4.64
X268_RS04050	915	838515	839429	+	2-dehydro-3-deoxygalactonokinase	-0.150604	0.607747	0.946026	0.192663	0.579895	0.804854	0.336697	0.221914	0.627513	37.32	15.13	16.82	19.39	15.63	15.85	21.42	29.88	15.61	75.41	36.12	36.53	43.35	41.49	37.56	64.43	61.69	37.61
X268_RS04055	633	839443	840075	+	2-dehydro-3-deoxy-6-phosphogalactonate aldolase	-0.00540784	0.9824	0.998887	0.32716	0.239375	0.513492	0.332642	0.125697	0.48466	25.58	23.69	22	21.14	17.62	23.18	22.39	28.21	29.3	51.7	56.55	47.79	47.27	46.77	54.91	67.36	58.24	70.59
X268_RS04060	1737	840184	841920	+	ubiquinone-dependent pyruvate dehydrogenase	0.678812	0.0790532	0.756456	1.30008	0.00273339	0.0279115	0.621061	0.0488293	0.281299	24.02	40.91	37.16	56.43	51.11	40.09	90.4	68.03	74.12	48.55	97.68	80.72	126.17	135.63	94.99	271.96	140.48	178.61
X268_RS04065	285	842362	842078	-	hypothetical protein	0.66586	0.0609891	0.734627	1.61885	0.000144379	0.00264276	0.946596	0.0222981	0.164897	5.9	5.52	5.59	11.07	7.86	4.68	21.08	11.17	12.5	11.93	13.19	12.15	24.76	20.87	11.09	63.4	23.06	30.13
X268_RS04070	909	843365	842457	-	phenylacetic acid degradation protein	-0.0121996	0.962991	0.998118	0.271044	0.362818	0.643077	0.27733	0.251019	0.662156	71.42	32.07	36.75	40.94	35.55	37.61	45.88	58.7	39.19	144.33	76.57	79.83	91.55	94.36	89.11	138.01	121.21	94.44
X268_RS04075	321	843498	843818	+	hypothetical protein	-0.0202297	0.943611	0.997767	0.502686	0.0599071	0.229642	0.522179	0.0404348	0.248768	158.63	161.52	141.47	137	140	108.45	147.24	205.27	202.89	320.56	385.62	307.28	306.34	371.56	256.97	442.95	423.86	488.9
X268_RS04080	1227	844003	845229	+	ATP-dependent protease	0.138182	0.532694	0.928862	0.561955	0.0596364	0.229102	0.418972	0.119797	0.472139	11.51	7.56	8.23	10.4	7.62	7.7	11.66	10.35	13.02	23.27	18.04	17.89	23.26	20.23	18.26	35.08	21.36	31.37
X268_RS04085	1476	846825	845350	-	amidase	-0.340068	0.285302	0.884025	-0.42549	0.164724	0.414823	-0.0901258	0.753394	0.9376	30.13	13.89	14.11	12.53	13.72	10.82	9.94	17.99	10.26	60.88	33.16	30.65	28.01	36.41	25.64	29.89	37.15	24.73
X268_RS04090	1110	848062	846953	-	ring-opening amidohydrolase	-0.168076	0.459683	0.905345	-0.279867	0.31588	0.597925	-0.114985	0.636787	0.90367	12.76	6.21	8.73	7.25	5.78	7.59	6.14	8.6	5.16	25.78	14.83	18.96	16.22	15.34	17.99	18.48	17.75	12.44
X268_RS04095	2343	848379	850721	+	RNA-binding transcriptional accessory protein	-0.381651	0.242472	0.882881	0.0733044	0.888509	0.960823	0.455114	0.299016	0.71231	187.76	65.64	71.56	87.9	47.46	71.29	56.11	216.19	41.49	379.44	156.72	155.42	196.55	125.95	168.91	168.79	446.39	99.99
X268_RS04100	426	850893	851318	+	hypothetical protein	0.184701	0.704722	0.96374	0.397915	0.29394	0.575575	0.211506	0.624436	0.901725	2.09	0.8	1.36	1.96	0.44	1.78	1.47	1.88	1.34	4.23	1.91	2.95	4.39	1.16	4.22	4.43	3.88	3.22
X268_RS04105	693	851419	852111	+	response regulator transcription factor	0.0326576	0.896461	0.988683	0.201993	0.474373	0.730754	0.16334	0.539541	0.861093	20.95	11.35	13.78	15.02	12.68	11.5	14.89	15.08	14.5	42.33	27.1	29.94	33.57	33.64	27.25	44.78	31.14	34.94
X268_RS04110	1071	852098	853168	+	HAMP domain-containing histidine kinase	0.359338	0.294896	0.884025	0.882314	0.00110942	0.0141283	0.521091	0.12151	0.476059	3.26	2.15	2.55	5.2	1.67	2.32	4.23	5.34	3.49	6.58	5.12	5.53	11.64	4.43	5.5	12.72	11.02	8.41
X268_RS04115	372	853534	853163	-	helix-turn-helix transcriptional regulator	0.0651831	0.790514	0.974083	0.596639	0.0266179	0.135834	0.530188	0.0254486	0.182346	35.52	30.75	32.66	37.03	25.9	26.82	40.08	46.59	43.97	71.79	73.4	70.93	82.8	68.74	63.56	120.56	96.2	105.94
X268_RS04120	867	854397	853531	-	serine protease	0.0775156	0.766613	0.970232	0.832197	0.00292	0.0294345	0.756016	0.000477001	0.00817285	101.93	98.85	113.77	122.53	82.29	88.08	142.94	208.98	158.79	205.98	235.99	247.11	273.97	218.4	208.71	430.01	431.5	382.61
X268_RS04125	1152	855710	854559	-	sensor domain-containing diguanylate cyclase	-0.771358	0.071122	0.741296	-0.636781	0.153032	0.396255	0.125586	0.686743	0.915768	4.58	1.06	1.55	1.45	0.73	1.22	1.07	1.81	0.94	9.26	2.54	3.36	3.23	1.95	2.9	3.21	3.75	2.27
X268_RS04130	876	855887	856762	+	dihydrodipicolinate synthase family protein	-0.561409	0.131808	0.819544	-0.0484108	0.906652	0.966043	0.501326	0.0574513	0.31062	58	15.32	20.18	18.86	15.05	16.16	26.15	26.41	19.73	117.22	36.56	43.83	42.17	39.95	38.29	78.67	54.52	47.55
X268_RS04135	2325	856985	859309	+	xanthine dehydrogenase family protein	-0.186823	0.44662	0.902181	-0.0911895	0.720696	0.880236	0.0909524	0.669682	0.909872	62.87	30.19	35.15	33.22	28.61	31.42	28.84	39.51	36.5	127.06	72.09	76.35	74.29	75.93	74.44	86.75	81.58	87.95
X268_RS04140	1197	860728	859532	-	acyl-CoA dehydrogenase	-0.154266	0.502252	0.913278	0.0807663	0.76805	0.905379	0.235582	0.287837	0.702367	9.46	8.15	8.69	7.86	5.92	6.9	6.38	9.38	9.75	19.11	19.45	18.88	17.59	15.7	16.35	19.2	19.37	23.5
X268_RS04145	1140	861883	860744	-	pimeloyl-CoA dehydrogenase small subunit	-0.107674	0.618484	0.947952	-0.00666216	0.978825	0.992933	0.0995581	0.670769	0.909932	9.54	5.94	7.4	6.24	5.31	6.44	4.92	7.58	7.77	19.27	14.18	16.07	13.95	14.11	15.26	14.79	15.64	18.72
X268_RS04150	855	862743	861889	-	enoyl-CoA hydratase	-0.0650375	0.787793	0.974083	-0.0833743	0.729334	0.885016	-0.0200434	0.93352	0.986787	9.33	6.27	7.64	7.91	5.59	5.51	5.22	7.45	6.72	18.86	14.96	16.59	17.69	14.85	13.05	15.7	15.39	16.2
X268_RS04155	609	862990	863598	+	LemA family protein	0.0212249	0.929324	0.995627	0.025509	0.929585	0.974805	0.00492856	0.983622	0.995902	26.04	20.6	27.64	21.64	18.29	25.14	16.19	22.86	27.69	52.63	49.18	60.04	48.4	48.55	59.58	48.71	47.21	66.73
X268_RS04165	912	863737	864648	+	YgcG family protein	0.0871056	0.778311	0.972945	0.362978	0.244582	0.520568	0.273889	0.267624	0.68327	70.84	56.6	37.82	57.57	49.95	42.59	53.36	82.48	56.38	143.16	135.12	82.14	128.72	132.57	100.91	160.53	170.3	135.85
X268_RS04170	498	864652	865149	+	hypothetical protein	0.0293395	0.909326	0.991589	0.136201	0.618053	0.826063	0.103357	0.660326	0.907616	14.47	7.57	8.2	10.26	6.82	8.79	7.69	11.61	8.89	29.23	18.07	17.81	22.93	18.11	20.83	23.12	23.97	21.41
X268_RS04175	993	865542	866534	+	hypothetical protein	0.815975	0.0485903	0.685258	1.13367	0.0168874	0.0998044	0.320361	0.245591	0.655419	223.42	456.34	555.36	794.97	547.72	666.81	961.47	769.76	769.19	451.5	1089.47	1206.28	1777.55	1453.62	1579.99	2892.45	1589.43	1853.44
X268_RS04180	1539	866627	868165	+	hypothetical protein	0.334122	0.15877	0.832232	0.673467	0.0472776	0.196724	0.333581	0.258114	0.670636	5.15	2.67	4.34	5.52	3.5	4.04	6.54	5.51	4.41	10.4	6.38	9.43	12.34	9.28	9.58	19.68	11.37	10.61
X268_RS04185	648	869072	868425	-	glutathione S-transferase family protein	-0.303906	0.330666	0.885896	-0.533332	0.122882	0.351786	-0.228291	0.482337	0.831369	3.23	1.57	2.69	1.81	1.21	2.13	0.93	2.23	1.45	6.53	3.76	5.84	4.05	3.22	5.04	2.81	4.61	3.51
X268_RS04190	1206	870343	869138	-	CoA transferase	-0.565462	0.0190081	0.548736	-0.868377	0.00101012	0.0130731	-0.304984	0.168335	0.557424	27.06	12.05	18.1	11.32	8.58	12.36	6.42	11.49	9.61	54.69	28.78	39.32	25.32	22.78	29.28	19.31	23.73	23.15
X268_RS04195	3012	873471	870460	-	bifunctional proline dehydrogenase/L-glutamate gamma-semialdehyde dehydrogenase PutA	-0.334872	0.248473	0.884025	-0.109828	0.710281	0.874953	0.220498	0.440393	0.80703	57.44	27.6	32.55	29.11	15.63	35.08	32.75	31.91	28.15	116.08	65.9	70.71	65.09	41.48	83.12	98.53	65.9	67.83
X268_RS04200	462	873586	874047	+	winged helix-turn-helix transcriptional regulator	0.460673	0.165576	0.833032	0.0321674	0.90267	0.965045	-0.429956	0.168039	0.557424	7.16	3.61	4.96	9.8	3.37	5.69	3.42	5.63	5.01	14.47	8.61	10.77	21.9	8.95	13.49	10.28	11.62	12.07
X268_RS04205	201	874419	874219	-	cold-shock protein	0.0674073	0.815719	0.977051	-0.30789	0.408981	0.680515	-0.377262	0.19512	0.596641	291.18	201.63	377.02	181.48	246.67	334.93	141.6	130.72	279.74	588.42	481.39	818.91	405.79	654.66	793.61	425.99	269.91	674.07
X268_RS04210	309	874936	874628	-	cytochrome c	0	1	1	0	1	1	0	1	1	0.84	0.96	0.43	0	0	0.31	0.1	0.26	0.15	1.7	2.29	0.94	0	0	0.73	0.29	0.53	0.35
X268_RS04215	1200	876148	874949	-	molybdopterin-dependent oxidoreductase	-0.400465	0.3091	0.884883	-1.09205	0.00918114	0.0675328	-0.697918	0.0390089	0.24294	3.2	0.91	1.3	1.61	0.78	0.98	0.59	1.04	0.51	6.47	2.17	2.83	3.59	2.08	2.32	1.76	2.16	1.24
X268_RS04220	1734	878114	876381	-	adenylate/guanylate cyclase domain-containing protein	0.155546	0.503569	0.913336	0.509831	0.113497	0.335107	0.349482	0.230288	0.636452	5.63	3.25	3.72	4.33	3.67	3.8	5.62	6.43	3.58	11.38	7.76	8.08	9.68	9.75	9.01	16.92	13.28	8.64
X268_RS04225	1524	878516	880039	+	glycosyltransferase family 39 protein	-0.0472801	0.88145	0.986768	0.0376767	0.926473	0.973252	0.081026	0.811169	0.954801	2.65	0.95	1.29	1.38	1.06	1.43	1.13	2.42	0.85	5.35	2.26	2.79	3.08	2.81	3.38	3.41	4.99	2.04
X268_RS04230	1029	881337	880309	-	TIGR01620 family protein	0.427691	0.24636	0.882881	0.908679	0.0276641	0.139511	0.482249	0.0861139	0.392825	23.32	38.71	31.57	49.03	34.35	31.96	60	58.43	44.98	47.13	92.43	68.56	109.62	91.17	75.73	180.51	120.66	108.39
X268_RS04235	1470	882803	881334	-	YcjX family protein	0.238624	0.292735	0.884025	0.920028	0.00131198	0.0161615	0.678655	0.0106257	0.096344	9.56	6.04	7.11	10.4	5.46	7.49	13.1	14.63	9.88	19.32	14.42	15.44	23.26	14.49	17.74	39.4	30.21	23.81
X268_RS04240	696	882982	883677	+	hemolysin III family protein	0.667158	0.0158771	0.536789	1.50888	0.000175462	0.00310088	0.837795	0.0163128	0.131711	33.2	32.1	28.41	54.32	39.55	36.41	101.22	75.54	52.78	67.1	76.63	61.72	121.46	104.96	86.27	304.5	155.97	127.19
X268_RS04245	795	883746	884540	+	SDR family oxidoreductase	0.0375906	0.876929	0.984806	0.535189	0.058509	0.22574	0.497935	0.0238459	0.173704	25.58	23.68	25.41	28.48	17.71	21.88	30.88	38.58	28.92	51.7	56.52	55.19	63.69	47.01	51.85	92.9	79.66	69.69
X268_RS04255	459	885112	884654	-	winged helix-turn-helix transcriptional regulator	0.036955	0.926266	0.995627	-0.135394	0.740516	0.891035	-0.16613	0.589486	0.887641	24.15	32.54	49.5	23.88	31.78	40.04	24.04	43.18	23.07	48.79	77.68	107.51	53.38	84.34	94.87	72.31	89.16	55.6
X268_RS04260	777	885192	885968	+	glucose 1-dehydrogenase	-0.0462576	0.883813	0.987726	0.0302191	0.921273	0.971641	0.0805797	0.795553	0.949435	36.66	26.01	41.34	22.17	24.23	39.67	21.93	49.05	27.46	74.09	62.09	89.79	49.58	64.3	94	65.96	101.27	66.17
X268_RS04265	1623	887648	886026	-	benzoylformate decarboxylase	0.0644001	0.856142	0.982139	-0.35987	0.246453	0.522693	-0.422298	0.226104	0.632357	5.51	4.9	5.75	3.99	6.03	4.09	2.37	5.75	3.87	11.14	11.69	12.49	8.93	16	9.68	7.14	11.87	9.34
X268_RS04270	852	888685	887834	-	protein dehydratase	0.456698	0.355061	0.885896	-0.240093	0.495058	0.744981	-0.696122	0.11104	0.453004	41.16	55.46	49.78	35.93	92.29	38.22	25.93	45.82	45.39	83.17	132.4	108.13	80.35	244.93	90.55	78	94.61	109.38
X268_RS04275	1104	889804	888701	-	CoA transferase	0.571255	0.233177	0.877386	-0.181052	0.464122	0.721999	-0.756848	0.0886861	0.397372	41.22	31.76	30.16	29.8	68.68	23.1	21.52	31.59	28.88	83.3	75.82	65.51	66.64	182.26	54.73	64.75	65.23	69.6
X268_RS04280	1170	890984	889815	-	acyl-CoA/acyl-ACP dehydrogenase	0.425233	0.32044	0.885896	-0.231881	0.343093	0.62386	-0.659647	0.100767	0.428281	21.44	16.12	20	16.03	32.06	14.02	10.85	17.97	15.76	43.32	38.47	43.44	35.85	85.09	33.23	32.64	37.12	37.97
X268_RS04285	921	891110	892030	+	LysR family transcriptional regulator	0.31019	0.436075	0.901012	-0.21073	0.396534	0.671555	-0.523844	0.164292	0.551087	10.04	7.51	8.23	7.77	12.5	5.75	5.16	8.64	6.32	20.29	17.93	17.87	17.38	33.16	13.61	15.52	17.83	15.23
X268_RS04290	1275	893716	892442	-	cytochrome P450	0.457351	0.0954782	0.789151	1.23009	0.000149995	0.00273159	0.768245	0.013284	0.114205	26.88	21.43	23.65	30.25	30	23.79	53.01	41.66	52.97	54.32	51.16	51.37	67.64	79.61	56.36	159.46	86.02	127.63
X268_RS04295	1266	895163	893898	-	cytochrome P450	-0.100745	0.715	0.965118	0.541382	0.0962238	0.305842	0.634039	0.0116257	0.102607	11.51	4.4	6.19	6.68	4.75	5.54	9.38	9.12	8.2	23.25	10.5	13.45	14.93	12.6	13.13	28.21	18.84	19.77
X268_RS04300	1155	895545	896699	+	DUF898 family protein	0.26674	0.331947	0.885896	0.394015	0.145897	0.386603	0.127409	0.599525	0.890682	20.95	18.38	16.05	20.38	19.48	17.4	16.51	28.12	22.4	42.35	43.88	34.87	45.57	51.71	41.22	49.66	58.07	53.97
X268_RS04305	1113	896703	897815	+	M48 family metallopeptidase	0.224727	0.323453	0.885896	0.121676	0.625864	0.830847	-0.106433	0.631978	0.902342	10.78	6.18	6.71	8.7	7.06	7.53	6.74	9.26	6.7	21.78	14.76	14.57	19.46	18.73	17.84	20.29	19.11	16.14
X268_RS04310	630	898445	897816	-	uracil phosphoribosyltransferase	-0.253159	0.196481	0.861805	-0.139022	0.57272	0.800947	0.114351	0.596913	0.889604	55.55	38.83	41.68	37.84	26.95	33.57	25.1	46.6	40.21	112.27	92.71	90.53	84.61	71.53	79.53	75.52	96.23	96.89
X268_RS04315	1239	899897	898659	-	URC4/urg3 family protein	-0.0505443	0.8386	0.979673	0.162239	0.564833	0.79541	0.209461	0.326963	0.737943	63.64	25.9	37.74	39.56	26.93	35.65	32.69	56.14	35.22	128.6	61.84	81.97	88.46	71.48	84.48	98.36	115.92	84.87
X268_RS04320	1257	901161	899905	-	GTP cyclohydrolase II	-0.217184	0.289805	0.884025	-0.210972	0.373229	0.652319	0.00531824	0.980031	0.995153	204.4	122.44	135.28	120.31	96.9	119.45	85.63	158.42	115.55	413.06	292.32	293.83	269.02	257.18	283.03	257.6	327.12	278.44
X268_RS04325	1125	901484	902608	+	pyridoxal-phosphate dependent enzyme	-0.249509	0.37231	0.894994	-0.00951653	0.976004	0.99131	0.236709	0.318205	0.730601	31.97	12.07	15.98	14.94	11.13	15.39	12.22	24.97	14.84	64.61	28.81	34.7	33.41	29.53	36.47	36.77	51.55	35.76
X268_RS04330	816	903464	902649	-	DUF2927 domain-containing protein	-0.203982	0.380042	0.894994	-0.330251	0.261587	0.540156	-0.123797	0.617337	0.900288	9.49	8.02	9.44	8.6	5.23	6.86	5.39	9.42	5.07	19.18	19.15	20.51	19.22	13.89	16.26	16.23	19.45	12.21
X268_RS04335	579	904176	903598	-	L%2CD-transpeptidase	-0.260929	0.278463	0.884025	0.0596707	0.851392	0.943112	0.319355	0.268258	0.683666	164.96	84.97	99.44	91.49	75.58	73.94	70.72	166.33	80.56	333.35	202.86	216	204.57	200.59	175.19	212.75	343.45	194.11
X268_RS04340	1548	904416	905963	+	acetolactate synthase large subunit	-0.247594	0.27421	0.884025	-0.559631	0.0174726	0.101967	-0.311713	0.158792	0.542866	197.26	144.58	184.4	132.89	120.29	125.34	83.19	139.87	103.07	398.64	345.17	400.54	297.14	319.25	296.99	250.26	288.8	248.36
X268_RS04345	519	906210	906728	+	hypothetical protein	-0.142067	0.553128	0.934431	-0.235366	0.313135	0.594834	-0.0945474	0.695565	0.917419	14.94	9.9	11.4	9.66	9.25	8.75	6.74	11.45	9.46	30.19	23.64	24.77	21.6	24.55	20.73	20.28	23.65	22.81
X268_RS04350	234	907105	906872	-	DUF3551 domain-containing protein	0.595358	0.102923	0.801145	0.0531192	0.886921	0.960026	-0.542535	0.104057	0.436501	6.01	7.44	7.37	7	10.66	9.43	6.61	6.46	5.69	12.15	17.77	16.01	15.64	28.28	22.35	19.89	13.34	13.71
X268_RS04355	354	907369	907722	+	hypothetical protein	0.00442848	0.990407	0.998996	-0.192809	0.649107	0.842063	-0.195939	0.502628	0.843797	5.93	7.99	11.5	7.25	6.55	8.89	6.65	5.6	7.39	11.99	19.07	24.98	16.22	17.38	21.08	20.02	11.57	17.81
X268_RS04360	480	907991	908470	+	hypothetical protein	0.166921	0.680761	0.956388	-0.54449	0.214228	0.480884	-0.704171	0.00205073	0.027215	11.92	24.03	27.05	22.38	19.09	22.47	10.44	17.33	12.27	24.09	57.37	58.75	50.05	50.68	53.25	31.4	35.79	29.56
X268_RS04365	483	908528	909010	+	transcription elongation factor GreA	0.58645	0.0820703	0.767142	0.642097	0.0978437	0.309442	0.0559062	0.841759	0.962408	39.38	59.7	50.8	63.03	68.73	65.81	70.88	63.87	66.7	79.57	142.52	110.34	140.94	182.41	155.93	213.23	131.88	160.72
X268_RS04370	678	909069	909746	+	hypothetical protein	0.540146	0.134459	0.819544	0.422388	0.30331	0.585118	-0.115376	0.641287	0.90367	12.23	20.18	21.58	25.6	20.49	25.08	22.82	21.74	21.61	24.71	48.19	46.87	57.24	54.37	59.44	68.66	44.88	52.07
X268_RS04375	783	910542	909760	-	SDR family NAD(P)-dependent oxidoreductase	0.237237	0.486075	0.906998	0.34324	0.345793	0.626383	0.109405	0.630484	0.902069	20.57	29.7	31.5	28.28	26.99	30.75	26.27	34.79	35.69	41.57	70.9	68.42	63.23	71.62	72.86	79.04	71.83	86
X268_RS04385	3621	910890	914510	+	GAF domain-containing protein	0.141166	0.565368	0.936127	0.117559	0.677584	0.858626	-0.0258905	0.919862	0.982245	0.69	0.42	0.51	0.57	0.43	0.52	0.48	0.64	0.43	1.39	1	1.1	1.29	1.13	1.23	1.46	1.33	1.04
X268_RS04390	390	914507	914896	+	response regulator	0.255997	0.760374	1	-0.655211	0.481583	1	-0.908055	0.312352	1	0.69	0.91	0.36	0.87	0.25	0.88	0.16	0.22	0.71	1.4	2.18	0.77	1.95	0.67	2.09	0.49	0.45	1.71
X268_RS04395	840	914953	915792	+	universal stress protein	-0.0713472	0.803459	0.975858	0.280372	0.347844	0.628481	0.348962	0.237853	0.645865	3.56	2.16	2.57	2.91	1.95	1.86	2.11	3.11	3.63	7.2	5.16	5.58	6.5	5.18	4.41	6.33	6.43	8.75
X268_RS04405	1293	917564	916272	-	hypothetical protein	0.123216	0.708512	0.963746	-0.1878	0.568021	0.798211	-0.307723	0.221974	0.627513	5.92	5.69	9.09	8.55	3.95	7.96	4.8	6.72	5.22	11.96	13.58	19.74	19.12	10.49	18.86	14.43	13.88	12.57
X268_RS04410	606	918290	917685	-	DUF1134 domain-containing protein	0.286201	0.331375	0.885896	0.277072	0.394293	0.670138	-0.00676827	0.975222	0.993461	108.91	120.76	153.36	146.34	104.18	166.1	123.33	146.87	146.5	220.09	288.32	333.12	327.21	276.5	393.56	371.02	303.27	353.01
X268_RS04415	486	918430	918915	+	hypothetical protein	0.0537346	0.848532	0.980816	-0.3055	0.289854	0.571922	-0.362788	0.139183	0.511343	14.17	5.95	8.64	10.54	6.58	7.7	4.88	8.33	6.65	28.64	14.22	18.77	23.58	17.46	18.24	14.67	17.19	16.03
X268_RS04420	825	919733	918909	-	3'(2')%2C5'-bisphosphate nucleotidase CysQ	-0.138776	0.672747	0.954984	-0.187773	0.58694	0.810467	-0.05165	0.868674	0.971866	11.14	4.05	6.08	7.45	2.97	5.99	4.35	8.11	3.77	22.51	9.67	13.2	16.65	7.88	14.18	13.08	16.74	9.09
X268_RS04425	654	919925	920578	+	histidine phosphotransferase	-0.10471	0.701777	0.96374	0.266229	0.379435	0.656898	0.37554	0.158645	0.542866	60.14	57.27	52.47	51.51	30.57	58.86	41.23	91.99	56.99	121.53	136.74	113.97	115.18	81.13	139.48	124.03	189.94	137.33
X268_RS04430	2796	920775	923570	+	hybrid sensor histidine kinase/response regulator	-0.386458	0.184828	0.851259	-0.878419	0.0117012	0.0789307	-0.49516	0.0764439	0.368536	76.27	26.69	40.75	29.91	25.93	33.33	12.43	29.81	26.39	154.12	63.72	88.51	66.87	68.83	78.98	37.4	61.55	63.59
X268_RS04435	471	923654	924124	+	chemotaxis protein CheW	-0.312882	0.167321	0.833032	-0.631526	0.0372801	0.168976	-0.320342	0.223349	0.628692	274.33	141.23	177.01	124.63	116.29	155.34	58.97	123.62	142.92	554.38	337.17	384.48	278.67	308.64	368.07	177.4	255.25	344.37
X268_RS04440	366	924197	924562	+	response regulator	-0.48189	0.0198945	0.548736	-0.70989	0.0532084	0.212388	-0.226107	0.491637	0.835746	192.51	128.76	161.4	93.77	92.38	104.43	33.52	110.59	116.18	389.03	307.4	350.57	209.67	245.18	247.44	100.84	228.36	279.94
X268_RS04445	1191	924637	925827	+	chemotaxis response regulator protein-glutamate methylesterase	-0.41286	0.0378917	0.648244	-1.00713	0.000655164	0.00928516	-0.594514	0.0260278	0.185524	34.26	20.76	24.77	18.16	14.2	18.59	6.89	14.14	14.82	69.23	49.56	53.79	40.61	37.69	44.05	20.71	29.2	35.7
X268_RS04450	873	925824	926696	+	protein-glutamate O-methyltransferase CheR	-0.3905	0.159389	0.832312	-1.1923	0.000177905	0.00312776	-0.803909	0.00467917	0.0512043	39.13	16.81	22.43	14.81	14.51	19.69	5.61	12.79	11.68	79.08	40.12	48.72	33.12	38.52	46.65	16.88	26.4	28.15
X268_RS04455	471	926960	927430	+	hypothetical protein	0.06292	0.824909	0.978967	-0.202714	0.552159	0.787629	-0.263871	0.31038	0.723328	8.55	9.32	10.36	10.53	7.04	8.64	5.57	7.21	9.5	17.28	22.25	22.51	23.56	18.68	20.47	16.77	14.89	22.88
X268_RS04460	1161	928647	927487	-	glutathionylspermidine synthase family protein	-0.138073	0.726146	0.966454	-0.392768	0.330448	0.613284	-0.259926	0.466427	0.822331	1.09	0.35	0.66	0.61	0.36	0.62	0.34	0.53	0.5	2.21	0.84	1.44	1.37	0.95	1.47	1.03	1.09	1.21
X268_RS04465	396	929045	928650	-	hypothetical protein	-0.382016	0.314805	0.884883	-0.536577	0.206169	0.47105	-0.160136	0.702855	0.918692	7.81	4.49	4.88	3.13	3.78	4.04	3.07	3.65	2.39	15.78	10.71	10.59	7	10.04	9.57	9.23	7.54	5.77
X268_RS04470	405	929451	929047	-	DUF350 domain-containing protein	0.122534	0.67232	0.954984	-0.126948	0.683837	0.862114	-0.248058	0.386506	0.784629	4.66	3.88	4.44	4.21	3.9	3.97	2.36	4.41	3.83	9.41	9.27	9.64	9.41	10.36	9.41	7.09	9.11	9.22
X268_RS04475	702	930321	929620	-	response regulator transcription factor	-0.290311	0.220913	0.872229	-0.556019	0.0543217	0.215391	-0.267924	0.288402	0.702452	928.02	438.74	563.24	438.52	389.18	477.68	232.27	473.24	450.99	1875.38	1047.47	1223.4	980.54	1032.87	1131.85	698.75	977.17	1086.72
X268_RS04480	1326	930754	932079	+	flagellar protein export ATPase FliI	0.0229522	0.946066	0.998118	0.127177	0.772413	0.907893	0.10169	0.779233	0.943009	45.28	16.75	16.95	31.73	16.05	19.13	16.51	46.74	14.25	91.5	39.99	36.82	70.94	42.6	45.32	49.68	96.52	34.35
X268_RS04485	420	932201	932620	+	flagellar export protein FliJ	-0.126851	0.528491	0.925441	-0.319736	0.258421	0.535937	-0.19309	0.43945	0.807026	203.89	142.28	171.36	136.51	118.82	144.38	67.34	124.53	160.57	412.03	339.69	372.2	305.24	315.33	342.11	202.57	257.14	386.91
X268_RS04490	546	932804	933349	+	sigma-70 family RNA polymerase sigma factor	-0.461907	0.131656	0.819544	-0.761541	0.0133181	0.0862978	-0.303534	0.202605	0.604611	29.99	10.61	17.73	12.64	7.97	14.5	7.23	11.9	9.95	60.61	25.32	38.52	28.27	21.15	34.37	21.75	24.57	23.99
X268_RS04495	1053	933387	934439	+	hypothetical protein	-0.372307	0.209554	0.868686	-0.354996	0.285552	0.567355	0.013881	0.958523	0.991083	18.56	7.18	8.87	9.75	5.2	7.39	5.78	11.63	6.14	37.51	17.13	19.27	21.8	13.79	17.51	17.38	24	14.81
X268_RS04500	960	934676	935635	+	AraC family transcriptional regulator	-0.0267825	0.946773	0.998118	-0.581951	0.163547	0.412587	-0.547956	0.0763013	0.368336	1.49	2.16	2.89	1.66	1.6	2.49	0.89	1.76	1.52	3.02	5.15	6.28	3.71	4.24	5.91	2.69	3.64	3.67
X268_RS04505	1224	935752	936975	+	FAD-dependent oxidoreductase	0.114075	0.68804	0.959071	0.475223	0.103286	0.317669	0.355256	0.15682	0.540113	13.1	6.37	6.5	8.99	7.5	6.71	9.7	12.28	9.02	26.48	15.22	14.12	20.1	19.91	15.91	29.17	25.36	21.73
X268_RS04510	330	937623	937294	-	hypothetical protein	0.0403737	0.925615	0.995627	0.170192	0.72208	0.880732	0.133733	0.636224	0.903514	3.33	7.71	7.33	6.17	5.41	5.76	5.84	5.56	8.03	6.72	18.41	15.92	13.79	14.36	13.64	17.57	11.48	19.34
X268_RS04515	1434	937960	939393	+	DUF1254 domain-containing protein	-0.412226	0.159651	0.832312	0.301089	0.542693	0.781714	0.717879	0.0803601	0.379398	29.39	32.23	43	28.18	18.01	24.51	15.48	36.31	70.29	59.38	76.94	93.39	63	47.79	58.07	46.58	74.98	169.37
X268_RS04535	201	941033	940833	-	hypothetical protein	0.220825	0.348342	0.885896	1.06581	0.0143723	0.0903891	0.837087	0.0312644	0.209742	106	59.18	86.68	113.76	58.79	80.85	209.63	97.19	120.19	214.2	141.29	188.28	254.36	156.02	191.58	630.63	200.69	289.61
X268_RS04540	2142	943469	941328	-	flagellar biosynthesis protein FlhA	-0.333507	0.310398	0.884883	-0.0710642	0.859862	0.945804	0.255935	0.408225	0.792245	8.77	3.07	3.42	3.43	2.58	3.85	2.44	4.05	5.87	17.73	7.32	7.44	7.66	6.86	9.13	7.33	8.36	14.13
X268_RS04545	300	944099	943800	-	copper-binding protein	0.492512	0.414332	0.899225	0.384778	0.522896	0.766898	-0.102586	0.833288	0.960809	1.13	1.63	3.08	2.56	2.32	2.28	1.59	2.74	2.15	2.29	3.89	6.68	5.72	6.16	5.4	4.79	5.67	5.17
X268_RS04550	453	944567	944115	-	cupredoxin family protein	0.561717	0.250973	0.884025	-1.08519	0.0718961	1	-1.64119	0.00184401	0.0249249	1.11	1.58	1.4	1.67	1.61	1.98	0.43	0.65	0.6	2.24	3.77	3.03	3.73	4.28	4.69	1.29	1.34	1.43
X268_RS04555	1332	945931	944600	-	copper oxidase	-0.175335	0.689458	0.95991	-1.03568	0.0207452	0.11431	-0.85502	0.00248224	0.0314001	2.41	4.14	6.33	2.9	3.48	3.73	1.69	2.15	2.09	4.86	9.89	13.74	6.47	9.25	8.84	5.09	4.43	5.04
X268_RS04560	1428	947372	945945	-	TolC family protein	0.0276541	0.94081	0.996864	-0.576923	0.172841	0.424949	-0.601785	0.0343393	0.223717	1.25	1.71	2.47	1.79	1.46	1.69	1.19	1.25	0.91	2.53	4.08	5.37	4.01	3.88	4.02	3.58	2.58	2.2
X268_RS04565	282	947663	947382	-	hypothetical protein	0	1	1	0	1	1	0	1	1	0.68	0.43	0.78	0.16	0.43	0.64	0	0.17	0.2	1.37	1.04	1.69	0.37	1.15	1.51	0	0.35	0.48
X268_RS04570	438	948177	947740	-	hypothetical protein	0.24986	0.2315	0.875073	0.214563	0.395547	0.670678	-0.0377494	0.86773	0.970958	584.53	453.32	466.46	529.54	483.96	500.92	450.93	529.16	486.64	1181.25	1082.26	1013.18	1184.05	1284.42	1186.91	1356.56	1092.62	1172.61
X268_RS04575	1266	948327	949592	+	MFS transporter	-0.358176	0.427567	0.899225	0.150089	0.750925	0.896027	0.495988	0.139494	0.512155	84.15	21	20.8	29.02	27.68	18.79	36.93	53.36	23.85	170.05	50.14	45.17	64.9	73.47	44.52	111.09	110.17	57.48
X268_RS04580	408	949996	949589	-	DUF4864 domain-containing protein	0.101598	0.704655	0.96374	0.501411	0.126179	0.356369	0.400613	0.129145	0.492748	9.67	9.79	9.9	9.81	7.68	10.03	9.66	11.19	15.67	19.53	23.37	21.51	21.94	20.39	23.76	29.07	23.11	37.76
X268_RS04585	657	950719	950063	-	TetR/AcrR family transcriptional regulator	-0.0750267	0.809198	0.977051	-0.216658	0.495444	0.745248	-0.142625	0.653583	0.907093	70.63	51.4	42.21	44.2	50.08	35.36	31.01	64.56	31.88	142.72	122.71	91.68	98.82	132.92	83.78	93.29	133.32	76.82
X268_RS04590	498	950953	951450	+	2Fe-2S iron-sulfur cluster binding domain-containing protein	0.736445	0.132451	0.819544	1.9885	5.48125e-05	0.00114706	1.25671	1.32284e-05	0.00036994	2.4	7.02	6.54	11.19	5.71	7.76	17.79	23.03	17.08	4.85	16.77	14.21	25.03	15.17	18.38	53.52	47.55	41.16
X268_RS04595	1056	951447	952502	+	xanthine dehydrogenase family protein subunit M	0.871948	0.0606605	0.733674	1.81284	0.000159531	0.00289054	0.945979	0.000283052	0.00538021	2.01	5.32	5.09	10.27	5.16	6.22	13.31	15.65	12.98	4.07	12.7	11.04	22.97	13.7	14.74	40.03	32.31	31.27
X268_RS04600	2262	952495	954756	+	xanthine dehydrogenase family protein molybdopterin-binding subunit	0.703678	0.168315	0.833032	1.65803	0.00204829	0.0226929	0.960691	3.51947e-05	0.000876745	1.57	5.9	4.47	8.42	4.72	5.82	11.98	13.64	11.85	3.18	14.08	9.7	18.83	12.54	13.78	36.05	28.16	28.57
X268_RS04605	549	955832	955284	-	cupin domain-containing protein	0.0918152	0.803354	0.975858	0.0312068	0.934877	0.977633	-0.0580189	0.861371	0.970106	2.23	1.9	3.02	2.11	2.21	2.2	1.47	2.46	2.59	4.51	4.54	6.55	4.73	5.87	5.22	4.42	5.09	6.24
X268_RS04610	1329	955982	957310	+	aminotransferase class III-fold pyridoxal phosphate-dependent enzyme	0.104395	0.766301	0.970232	0.255444	0.432937	0.699443	0.150568	0.627161	0.901725	56.26	62.35	52.15	47.8	63.42	46.03	49.26	64.17	75.12	113.68	148.86	113.26	106.88	168.32	109.07	148.19	132.5	181
X268_RS04615	1266	957381	958646	+	D-amino acid dehydrogenase	-0.131247	0.675201	0.955223	-1.34259	1.21154e-05	0.000317619	-1.21135	0.00012149	0.00259286	17.23	10.5	17.82	9.26	12.55	12.59	3.36	6.2	6.67	34.82	25.08	38.71	20.7	33.3	29.83	10.11	12.79	16.07
X268_RS04620	645	959409	958765	-	cupin domain-containing protein	0.0961651	0.752821	0.968709	-0.24892	0.422563	0.691266	-0.345698	0.226395	0.632397	3.27	1.79	3.32	2.84	1.57	3.35	1.65	2.1	2.44	6.62	4.26	7.22	6.35	4.18	7.94	4.96	4.34	5.87
X268_RS04625	759	959589	960347	+	amino acid ABC transporter substrate-binding protein	-0.0336499	0.934544	0.996094	-0.627132	0.196526	0.457261	-0.586955	0.0754155	0.365752	62.71	124.54	140.05	90.22	86.54	114.18	37.06	64.17	102.79	126.72	297.32	304.19	201.74	229.69	270.54	111.48	132.51	247.69
X268_RS04630	654	960392	961045	+	amino acid ABC transporter permease	0.143042	0.669621	0.954669	-0.0993797	0.790059	0.916146	-0.240231	0.302259	0.715121	18.67	28.13	23.78	25.44	21.17	23.36	17.47	19.98	22.95	37.72	67.17	51.65	56.89	56.17	55.35	52.57	41.25	55.3
X268_RS04635	732	961042	961773	+	amino acid ABC transporter ATP-binding protein	0.275024	0.29514	0.884025	-0.0503036	0.875822	0.955379	-0.325219	0.22289	0.628692	7.5	6.72	8.17	8.61	5.86	9.37	5.72	5.77	7.53	15.15	16.03	17.75	19.24	15.55	22.21	17.21	11.92	18.15
X268_RS04640	1287	961786	963072	+	FAD-binding oxidoreductase	0.406533	0.13191	0.819544	0.0879008	0.78884	0.915757	-0.31776	0.239617	0.648708	3.95	3.36	4.71	5.06	3.37	5.63	3.17	3.52	4.79	7.98	8.03	10.23	11.32	8.95	13.34	9.53	7.27	11.54
X268_RS04650	1590	965087	963498	-	gamma-glutamyltransferase	-0.274308	0.278655	0.884025	0.0900685	0.711197	0.87563	0.361177	0.16285	0.548738	94.82	63.56	75.51	54.37	57.02	50.75	64.81	76.1	79.31	191.62	151.73	164.02	121.58	151.33	120.25	194.97	157.13	191.1
X268_RS04655	774	965208	965981	+	crotonase	-0.13021	0.614221	0.947697	0.0646731	0.793847	0.917989	0.195654	0.42252	0.801416	23.86	19.25	21.11	24.69	12.07	15.49	16.37	26.28	18.75	48.21	45.97	45.84	55.21	32.04	36.71	49.25	54.26	45.17
X268_RS04660	234	966479	966246	-	hypothetical protein	0.161573	0.635494	0.949563	0.474653	0.1838	0.440775	0.311164	0.369743	0.77595	1332.49	1409.32	1491.02	1311.3	1056.37	1188.97	1409.51	1301.19	1650.06	2692.74	3364.66	3238.59	2932.08	2803.57	2817.24	4240.35	2686.75	3976.02
X268_RS04665	2016	966759	968774	+	sugar dehydrogenase	-0.501139	0.0809586	0.767142	0.227599	0.490816	0.741808	0.732093	0.0172178	0.137026	1.47	1.1	1.57	0.83	0.63	1.07	0.85	1.8	1.83	2.96	2.63	3.4	1.86	1.68	2.54	2.57	3.71	4.41
X268_RS04670	942	968731	969672	+	SMP-30/gluconolactonase/LRE family protein	0.404733	0.0729658	0.741296	0.662647	0.0480315	0.198779	0.258195	0.383643	0.783312	12.27	9.52	10.82	16.17	9.24	12.55	15.54	20.93	9.81	24.8	22.72	23.49	36.17	24.52	29.74	46.74	43.21	23.64
X268_RS04675	1026	969813	970838	+	histone deacetylase family protein	-0.336599	0.199943	0.86239	-1.10386	2.06559e-06	6.65921e-05	-0.769314	0.00239433	0.0305065	82.04	44.94	66.59	37.97	42.62	46.23	20.51	30.9	28.45	165.78	107.28	144.64	84.91	113.11	109.55	61.7	63.79	68.55
X268_RS04680	732	971621	970890	-	4'-phosphopantetheinyl transferase superfamily protein	0.225846	0.386705	0.894994	0.487696	0.189347	0.44769	0.258694	0.442434	0.808293	20.98	14.5	13.43	21.47	14.53	13.32	22.01	27.89	11.34	42.4	34.61	29.18	48	38.56	31.56	66.23	57.58	27.34
X268_RS04685	951	972198	973148	+	hypothetical protein	-0.485305	0.112467	0.804381	-0.305602	0.439543	0.704283	0.179513	0.593548	0.888728	18.87	7.36	8.73	8.65	4.51	7.74	4.4	14.49	6.46	38.13	17.57	18.97	19.33	11.98	18.34	13.25	29.91	15.56
X268_RS04690	1068	974228	973161	-	1%2C4-beta-xylanase	-0.204591	0.363292	0.88932	-0.673162	0.00643394	0.0522676	-0.470943	0.0404236	0.248768	6.55	3.76	4.71	3.85	3.09	4.09	2.37	3.2	2.69	13.23	8.98	10.23	8.62	8.19	9.69	7.14	6.62	6.47
X268_RS04695	1437	974537	975973	+	oligosaccharide flippase family protein	-0.596937	0.0881992	0.782653	-0.854046	0.0223026	0.120286	-0.262554	0.290277	0.703513	6.7	1.91	2.78	2.28	1.58	2.23	1.29	2.48	1.59	13.54	4.57	6.03	5.09	4.19	5.27	3.89	5.11	3.83
X268_RS04700	1557	976214	977770	+	L%2CD-transpeptidase	0.101043	0.670937	0.954669	0.154956	0.555723	0.788992	0.0556477	0.787092	0.945521	30.74	27.19	30.81	30.36	21.34	32.38	23.61	35.29	32.12	62.11	64.93	66.92	67.9	56.63	76.72	71.03	72.87	77.41
X268_RS04705	813	978617	977805	-	class I SAM-dependent methyltransferase	0.492223	0.147439	0.819544	0.726006	0.0500741	0.204089	0.236792	0.279097	0.693983	3.02	4.49	4.03	6.3	3.91	4.75	5.13	6.44	6.55	6.1	10.73	8.75	14.08	10.38	11.26	15.45	13.29	15.78
X268_RS04710	537	979293	978757	-	VOC family protein	-0.0847615	0.788578	0.974083	-0.339952	0.318532	0.601391	-0.253788	0.37793	0.781281	8.26	8.17	10.76	7.27	5.33	10.12	5.34	5.94	7.72	16.69	19.51	23.37	16.26	14.14	23.97	16.06	12.27	18.6
X268_RS04715	969	980375	979407	-	tripartite tricarboxylate transporter substrate binding protein	-0.539897	0.269105	0.884025	-0.150376	0.758148	0.900016	0.390726	0.43038	0.804138	0.88	0.29	0.57	0.39	0.16	0.46	0.24	0.8	0.37	1.77	0.7	1.23	0.87	0.43	1.09	0.71	1.64	0.89
X268_RS04720	894	981280	980387	-	MBL fold metallo-hydrolase	-0.52104	0.455973	1	-1.20002	0.121213	1	-0.688935	0.341602	1	0.62	0.19	0.11	0.25	0.12	0.15	0.12	0.17	0.04	1.25	0.45	0.24	0.56	0.32	0.35	0.35	0.35	0.1
X268_RS04725	1212	982495	981284	-	ABC transporter substrate-binding protein	-0.186764	0.772069	1	0.0539967	0.928299	0.974455	0.243957	0.706001	0.918692	0.26	0.19	0.13	0.11	0.07	0.27	0.11	0.35	0.1	0.52	0.45	0.28	0.23	0.17	0.63	0.33	0.72	0.25
X268_RS04730	699	982661	983359	+	TetR/AcrR family transcriptional regulator	-0.0973372	0.751349	0.968709	-0.25926	0.462149	0.720859	-0.162668	0.621457	0.901297	5.65	2.58	3.99	2.93	2.45	4.17	2.32	4.5	2.06	11.41	6.15	8.66	6.56	6.49	9.89	6.99	9.29	4.95
X268_RS04735	552	983337	983888	+	carboxymuconolactone decarboxylase family protein	-0.191555	0.514004	0.916679	-0.0641714	0.874033	0.954593	0.125597	0.712283	0.919335	34.44	13.16	17.74	17.5	13.86	15.17	10.18	31.43	12.42	69.61	31.43	38.54	39.13	36.79	35.93	30.64	64.9	29.92
X268_RS04740	846	983900	984745	+	SDR family oxidoreductase	-0.0304387	0.915325	0.993795	0.033215	0.92588	0.973045	0.0619343	0.830854	0.960809	8.9	3.51	4.35	5.23	3.43	4.95	2.98	8.04	4.22	17.99	8.37	9.45	11.69	9.1	11.73	8.97	16.61	10.16
X268_RS04745	510	985259	984750	-	DoxX family protein	0.0363021	0.926087	0.995627	0.133773	0.73472	0.88786	0.100421	0.77015	0.941269	1.8	1.98	2.56	1.82	1.39	2.55	1.39	2.39	2.51	3.63	4.73	5.55	4.08	3.68	6.03	4.19	4.94	6.06
X268_RS04750	783	986038	985256	-	DUF2063 domain-containing protein	-0.00442783	0.991529	0.998996	0.0507008	0.896132	0.963659	0.0564923	0.885432	0.97566	0.98	0.8	1.11	0.73	0.56	1.24	0.73	1.21	0.77	1.98	1.92	2.42	1.63	1.48	2.94	2.2	2.49	1.85
X268_RS04755	918	986945	986028	-	DUF692 domain-containing protein	0.277776	0.43837	0.901012	0.421519	0.295457	0.577561	0.147028	0.606742	0.895198	1.71	2.34	2.86	2.68	2.26	2.52	2.25	2.67	3.63	3.46	5.59	6.21	6	6.01	5.97	6.76	5.51	8.74
X268_RS04760	306	987294	986989	-	DUF2282 domain-containing protein	-0.16117	0.762556	0.970073	-0.233326	0.675994	0.857672	-0.0690642	0.833912	0.960809	3.81	13.61	13.73	8.04	6.85	10.44	6.8	7.77	7.9	7.69	32.5	29.83	17.99	18.18	24.74	20.47	16.04	19.04
X268_RS04765	2097	987604	989700	+	adenylate/guanylate cyclase domain-containing protein	0.431945	0.105167	0.802517	0.715782	0.0156446	0.0959458	0.27976	0.291421	0.705069	0.91	0.49	0.69	1.03	0.58	0.82	0.95	1.02	1.01	1.84	1.17	1.49	2.3	1.54	1.93	2.87	2.1	2.43
X268_RS04770	570	989943	990512	+	DUF2087 domain-containing protein	-0.206677	0.484112	0.906998	0.241884	0.465764	0.723566	0.442285	0.0660802	0.337759	40.39	14.83	19.26	20.16	13.44	19.39	22.36	30.73	19.72	81.63	35.4	41.83	45.07	35.67	45.95	67.27	63.46	47.52
X268_RS04775	957	990509	991465	+	alpha/beta hydrolase	-0.0198388	0.942302	0.997634	0.260723	0.405954	0.678436	0.27444	0.243261	0.652541	27.37	10.43	14.78	16.52	10.77	15.66	17.13	20.93	14.68	55.31	24.91	32.1	36.94	28.59	37.1	51.52	43.22	35.38
X268_RS04780	585	991440	992024	+	hypothetical protein	-0.0287691	0.895107	0.988569	0.447338	0.0809836	0.275704	0.473604	0.0319283	0.213021	27.25	15.45	16.92	18.36	13.71	17.17	16.53	26.88	27.3	55.08	36.88	36.74	41.04	36.38	40.69	49.74	55.5	65.78
X268_RS04785	1191	992134	993324	+	adenylate/guanylate cyclase domain-containing protein	0.422919	0.0519314	0.692488	0.944944	0.000256006	0.00431133	0.521634	0.0122482	0.106938	61.32	49.84	49.94	70.16	53.36	64.51	73.92	102.8	104.88	123.91	119	108.46	156.87	141.61	152.85	222.39	212.27	252.71
X268_RS04790	648	994000	993353	-	TetR/AcrR family transcriptional regulator	0.119083	0.584741	0.940919	0.408484	0.088921	0.291529	0.287368	0.192209	0.592883	8.27	4.87	5.61	7.54	4.38	5.63	6.34	9.34	6.46	16.72	11.62	12.19	16.86	11.64	13.34	19.07	19.29	15.56
X268_RS04795	474	994077	994550	+	redoxin domain-containing protein	0.622908	0.0113983	0.493789	1.25544	8.88934e-08	3.80964e-06	0.630586	0.00684428	0.0687158	58.73	45.8	42.56	66.78	65.48	57.78	76.54	113.13	108.82	118.69	109.35	92.44	149.32	173.78	136.9	230.26	233.6	262.21
X268_RS04800	675	994578	995252	+	SDR family NAD(P)-dependent oxidoreductase	0.675652	0.00870456	0.468414	1.19259	3.09602e-05	0.000705676	0.515916	0.028797	0.199043	18.33	17.1	15.69	27.1	21.99	21.73	29.71	35.16	38.76	37.04	40.83	34.09	60.6	58.35	51.5	89.37	72.59	93.4
X268_RS04805	849	995308	996156	+	DMT family transporter	0.495768	0.105865	0.802517	1.01544	0.00164517	0.0192394	0.515817	0.0541397	0.299822	5.83	3.98	2.93	6.03	4.87	4.32	7.23	9.09	6.24	11.79	9.51	6.35	13.48	12.94	10.23	21.74	18.78	15.04
X268_RS04810	795	996288	997082	+	adenylate/guanylate cyclase domain-containing protein	0.293215	0.221146	0.872229	0.452717	0.0929901	0.300194	0.154884	0.537073	0.860674	18.38	10.16	14.47	15.47	14.41	14.04	16.3	17.39	16.47	37.15	24.26	31.42	34.6	38.24	33.26	49.03	35.92	39.68
X268_RS04815	3084	997270	1000353	+	EAL domain-containing protein	-0.191013	0.420431	0.899225	0.17455	0.513702	0.760249	0.363786	0.111903	0.454061	2.22	1.18	1.3	1.36	0.95	1.17	1.15	2.15	1.46	4.49	2.81	2.83	3.04	2.52	2.78	3.46	4.44	3.53
X268_RS04820	276	1000654	1000379	-	hypothetical protein	-0.950333	0.00738461	0.463028	3.379	6.26031e-17	8.29723e-15	4.33125	2.33175e-44	1.41829e-41	9.95	6.22	15.28	5.22	3.03	6	64.43	89.63	137.59	20.11	14.86	33.2	11.67	8.04	14.21	193.84	185.08	331.54
X268_RS04825	237	1001104	1001340	+	hypothetical protein	-0.0534565	0.84196	0.979673	1.07238	0.0036488	0.0351947	1.12558	0.000223109	0.00436588	37.7	30.32	47.04	34.89	23.47	39	61.04	54.01	96.89	76.18	72.38	102.16	78.02	62.28	92.41	183.62	111.52	233.46
X268_RS04830	1497	1002814	1001318	-	sugar ABC transporter ATP-binding protein	0.367463	0.269146	0.884025	0.686994	0.0467462	0.195308	0.321445	0.229762	0.636204	0.84	1	0.99	1.49	0.83	0.99	1.11	1.55	1.59	1.7	2.39	2.14	3.34	2.2	2.34	3.33	3.2	3.83
X268_RS04835	1119	1003929	1002811	-	hypothetical protein	-0.162136	0.626739	0.949563	-0.447933	0.256007	0.534292	-0.282677	0.388787	0.785951	1.43	1.67	1.66	1.59	1.08	1.14	0.7	1.07	1.48	2.89	3.99	3.6	3.55	2.86	2.69	2.11	2.21	3.57
X268_RS04840	2118	1006043	1003926	-	ABC transporter permease	-0.279887	0.329459	0.885896	-0.664503	0.0764301	0.266185	-0.383774	0.218767	0.623255	1.29	1.3	1.16	1.03	0.77	0.93	0.53	0.64	1.01	2.62	3.1	2.51	2.3	2.06	2.2	1.58	1.32	2.42
X268_RS04845	1017	1007136	1006120	-	sugar ABC transporter substrate-binding protein	-0.303882	0.22554	0.872229	-0.455116	0.256345	0.534292	-0.147664	0.674407	0.91115	6.48	5.62	6.59	5.25	3.2	4.93	2.06	4.04	6.45	13.09	13.42	14.3	11.75	8.5	11.67	6.19	8.35	15.55
X268_RS04850	972	1008161	1007190	-	ABC transporter permease	-0.322182	0.342588	0.885896	-0.0679059	0.85166	0.943112	0.253285	0.457015	0.817186	1.7	1.05	0.91	1.14	0.61	0.79	0.61	1.28	1.26	3.43	2.52	1.98	2.54	1.61	1.87	1.82	2.65	3.03
X268_RS04855	963	1008412	1009374	+	helix-turn-helix domain-containing protein	0.0167346	0.951793	0.998118	0.170806	0.549748	0.78611	0.148497	0.596737	0.889604	12.73	8.01	7.88	9.59	8.2	6.53	9.21	9.2	9.35	25.73	19.12	17.11	21.43	21.76	15.46	27.72	18.99	22.52
X268_RS04860	1623	1009773	1011395	+	beta-(1-6) glucans synthase	0.0150319	0.946689	0.998118	0.471687	0.112595	0.33396	0.453257	0.0972913	0.421692	7.03	3.99	4.89	4.92	4.2	4.38	4.52	6.48	8.49	14.21	9.52	10.63	11.01	11.14	10.38	13.6	13.39	20.47
X268_RS04865	564	1011501	1012064	+	DUF1476 family protein	-0.14696	0.565117	0.936127	1.63178	2.21107e-07	8.74289e-06	1.77959	2.31431e-11	1.54974e-09	11.05	9.17	12.56	11.26	7.03	7.78	21.27	31.54	39.83	22.33	21.9	27.29	25.17	18.65	18.44	63.98	65.13	95.97
X268_RS04870	687	1012770	1012084	-	CBS domain-containing protein	-0.606575	0.03063	0.618361	2.23022	1.89384e-09	1.111e-07	2.83976	8.77963e-22	1.30781e-19	34.8	29.3	47.96	26.84	15.28	23.29	94.92	162.34	225.96	70.33	69.95	104.18	60.01	40.54	55.17	285.56	335.21	544.47
X268_RS04875	822	1013045	1013866	+	universal stress protein	-0.37019	0.201364	0.863315	1.75899	1.80479e-05	0.000450065	2.13222	1.60112e-10	1.00746e-08	69.27	80.91	83.98	66.42	45.42	49.93	128.09	234.43	378.4	139.99	193.16	182.41	148.52	120.53	118.31	385.35	484.06	911.79
X268_RS04880	2427	1016653	1014227	-	phosphoenolpyruvate synthase	-0.5962	0.00810548	0.468414	2.09321	3.83733e-07	1.45311e-05	2.6928	6.48207e-14	5.08738e-12	17.83	14.25	18.71	11.55	7.31	10.75	28.33	73.1	101.23	36.03	34.02	40.63	25.83	19.4	25.48	85.23	150.94	243.94
X268_RS04885	1131	1016768	1017898	+	ABC transporter	-0.913525	0.00218714	0.30636	2.25279	2.01267e-08	9.79912e-07	3.16453	7.82188e-18	9.20837e-16	1.91	0.96	1.56	0.77	0.51	0.72	3.17	5.92	9.58	3.85	2.29	3.38	1.72	1.34	1.71	9.55	12.22	23.07
X268_RS04890	942	1018826	1017885	-	1-phosphofructokinase family hexose kinase	-0.143115	0.56998	0.93768	1.96796	3.32301e-06	0.000102512	2.11519	2.12525e-08	1.07724e-06	3.69	2.97	3.35	3.23	2.14	2.54	4.55	14.65	17.5	7.45	7.1	7.27	7.22	5.69	6.01	13.68	30.24	42.18
X268_RS04895	1437	1020267	1018831	-	beta-glucosidase	-0.694784	0.0280691	0.602912	2.47633	2.49218e-10	1.69871e-08	3.17491	6.6323e-26	1.21023e-23	24.42	18.56	37.56	15.9	10.22	17.64	77.78	144.02	189.78	49.34	44.32	81.57	35.56	27.14	41.79	234	297.37	457.29
X268_RS04900	717	1021112	1020396	-	c-type cytochrome	0.217357	0.546066	0.932237	0.776071	0.0687436	0.250508	0.561751	0.0478227	0.278134	7.38	10.83	14.28	14.05	8.23	12.44	14.79	14.19	22.48	14.91	25.86	31.01	31.42	21.83	29.47	44.49	29.31	54.17
X268_RS04905	759	1021228	1021986	+	CBS domain-containing protein	-0.0119746	0.96788	0.998379	0.896228	0.011619	0.0785244	0.908938	0.00209661	0.0275237	31.24	33.19	37.9	41.73	24.62	24.87	43.79	52.49	78.74	63.12	79.25	82.32	93.31	65.34	58.93	131.73	108.38	189.73
X268_RS04910	201	1022433	1022233	-	hypothetical protein	0.793027	0.0634757	0.737374	0.451149	0.362034	0.642453	-0.344504	0.44988	0.814083	574.56	712.87	925.39	691.12	805.4	677.98	726.11	542.72	632.26	1161.09	1701.93	2010.01	1545.35	2137.51	1606.46	2184.42	1120.62	1523.51
X268_RS04915	522	1023310	1022789	-	Hsp20/alpha crystallin family protein	-0.55748	0.0695237	0.741296	2.78997	2.03431e-11	1.69297e-09	3.3494	4.94582e-19	6.56356e-17	35.04	19.72	36.83	21.71	10.28	22.25	86.96	176.77	300.21	70.81	47.09	80	48.53	27.27	52.73	261.6	365	723.4
X268_RS04920	219	1023721	1023503	-	ChaB family protein	0.148305	0.80384	0.975858	1.068	0.0691926	0.251094	0.923855	0.0209142	0.157212	1.65	2.45	6.42	3.45	2.75	4.23	3.3	6.72	9.88	3.33	5.84	13.94	7.72	7.31	10.03	9.91	13.88	23.81
X268_RS04925	1623	1025438	1023816	-	chaperonin GroEL	-0.255965	0.362673	0.88924	1.86115	1.56519e-06	5.18613e-05	2.12045	7.52513e-12	5.34238e-10	29.58	29.65	40.71	29.68	21.04	23.44	60.64	119.46	160.75	59.79	70.79	88.43	66.36	55.84	55.54	182.43	246.66	387.35
X268_RS04930	369	1026194	1025826	-	rhodanese-like domain-containing protein	0.156671	0.608698	0.946026	0.452599	0.173017	0.425235	0.297009	0.246036	0.655885	182.44	225.72	239.19	182.07	235.44	203.14	175.55	232.81	339.53	368.68	538.9	519.54	407.12	624.85	481.34	528.14	480.72	818.14
X268_RS04935	1812	1028591	1026780	-	caspase family protein	1.76147	7.02812e-05	0.0334913	1.26337	0.00630198	0.0514291	-0.505944	0.298042	0.711712	1.08	0.88	1.24	1.9	4.38	2.51	3.08	1.31	2.1	2.18	2.11	2.7	4.26	11.61	5.94	9.26	2.71	5.07
X268_RS04940	663	1028880	1029542	+	isoprenylcysteine carboxylmethyltransferase family protein	0.547051	0.129871	0.819544	0.599248	0.133955	0.367889	0.0506783	0.873825	0.973309	6.79	9.05	6.2	9.51	10.41	8.27	10.26	8.24	11.31	13.71	21.61	13.47	21.26	27.64	19.59	30.86	17.01	27.24
X268_RS04945	333	1029928	1029596	-	hypothetical protein	0.440202	0.138136	0.819544	2.41486	1.08712e-09	6.70733e-08	1.97774	3.5359e-09	2.06468e-07	1.29	1.17	1.57	1.92	1.14	1.8	4.21	5.5	9.81	2.62	2.79	3.41	4.29	3.03	4.26	12.65	11.37	23.63
X268_RS04950	1392	1031692	1030301	-	FAD-binding oxidoreductase	-0.108568	0.832942	0.979207	-0.725893	0.148976	0.390071	-0.609017	0.1221	0.47709	0.3	0.71	0.53	0.34	0.52	0.42	0.25	0.36	0.31	0.61	1.69	1.16	0.76	1.38	0.99	0.74	0.74	0.74
X268_RS04955	414	1032102	1031689	-	nuclear transport factor 2 family protein	-0.21226	0.850112	1	-0.478478	0.693146	1	-0.2703	0.753004	1	0	0.17	1.36	0.46	0.4	0.33	0.39	0.07	0.46	0	0.4	2.95	1.03	1.07	0.77	1.19	0.15	1.12
X268_RS04960	792	1032344	1033135	+	sulfite exporter TauE/SafE family protein	0.190531	0.481837	0.906508	-1.03725	0.00286501	0.0290026	-1.22384	3.17845e-05	0.000799983	2.05	1.83	2.38	2.62	1.77	1.9	0.52	1.22	1.14	4.15	4.38	5.16	5.86	4.7	4.5	1.57	2.52	2.74
X268_RS04965	1527	1034658	1033132	-	PLP-dependent aminotransferase family protein	-0.13085	0.699351	0.96374	-1.47104	2.41088e-05	0.000573246	-1.33908	7.70759e-05	0.00176356	66	60.39	83.11	43.98	62.83	54.74	14.61	23.74	31.53	133.37	144.17	180.51	98.35	166.76	129.71	43.94	49.02	75.98
X268_RS04970	1647	1034833	1036479	+	amidohydrolase	0.0945954	0.714276	0.964967	-0.360469	0.198913	0.460889	-0.453625	0.0658141	0.33687	2.5	1.96	2.65	2.35	2.04	2.15	1.22	2.1	1.77	5.06	4.68	5.75	5.25	5.41	5.09	3.66	4.35	4.25
X268_RS04975	951	1036476	1037426	+	GTP-binding protein	0.367773	0.301357	0.884883	-0.27468	0.341452	0.62181	-0.644603	0.0616068	0.32283	2.64	1.91	2.07	2.09	2.99	1.97	1.2	2.14	1.6	5.34	4.56	4.49	4.68	7.94	4.66	3.62	4.41	3.87
X268_RS04980	1596	1037507	1039102	+	ABC transporter substrate-binding protein	-0.019351	0.955658	0.998118	-0.648042	0.117985	0.343396	-0.625366	0.0587561	0.314656	9.24	12.26	13.92	9.52	10.59	10.64	4.29	6.74	10.36	18.67	29.27	30.23	21.28	28.12	25.22	12.91	13.92	24.95
X268_RS04985	981	1039195	1040175	+	ABC transporter permease	0.0708873	0.834724	0.979251	-0.58638	0.137947	0.375397	-0.649145	0.0281653	0.195976	1.61	2	2.47	2.03	1.55	2.13	0.74	1.81	1.34	3.25	4.77	5.36	4.54	4.11	5.04	2.23	3.73	3.23
X268_RS04990	906	1040172	1041077	+	ABC transporter permease	-0.323739	0.288915	0.884025	-0.302835	0.3679	0.647549	0.0216459	0.946037	0.990834	2.01	1.16	1.82	1.39	0.92	1.1	0.75	1.67	1.23	4.07	2.78	3.94	3.11	2.43	2.61	2.25	3.46	2.97
X268_RS04995	996	1041077	1042072	+	ABC transporter ATP-binding protein	0.217402	0.511895	0.915044	-0.265051	0.359422	0.639578	-0.482277	0.0939927	0.411421	14.55	14.74	12.99	11.85	16.2	13.85	8.73	12.85	10.75	29.4	35.18	28.21	26.5	43	32.82	26.26	26.54	25.9
X268_RS05000	1035	1042069	1043103	+	ABC transporter ATP-binding protein	0.0426103	0.882247	0.986833	0.0361997	0.906348	0.966007	-0.00891705	0.976132	0.993971	1.57	1.14	1.4	1.38	1.2	1.04	1.04	1.22	1.49	3.17	2.72	3.05	3.08	3.18	2.45	3.13	2.52	3.59
X268_RS05005	2820	1046195	1043376	-	tetratricopeptide repeat protein	0.184769	0.493449	0.907718	0.258136	0.359629	0.639659	0.0701382	0.771686	0.941556	1.3	0.71	0.71	1	0.79	0.81	0.73	1.13	1.03	2.63	1.7	1.54	2.24	2.09	1.93	2.2	2.33	2.48
X268_RS05010	657	1046297	1046953	+	hypothetical protein	-0.0083966	0.975201	0.998887	-0.426784	0.15796	0.40421	-0.420323	0.133981	0.503309	33.23	28.4	33.28	25.55	28.33	26.47	18.32	18.89	24.91	67.15	67.81	72.29	57.12	75.19	62.72	55.12	39	60.02
X268_RS05015	366	1047694	1047329	-	hypothetical protein	-0.367195	0.591274	0.942557	-0.645692	0.286827	0.568648	-0.286195	0.683025	0.914523	3.39	0.98	1.76	0.24	1.88	1.64	1.42	0.7	0.73	6.86	2.33	3.83	0.54	5	3.88	4.26	1.46	1.77
X268_RS05020	954	1048056	1049009	+	Ku protein	-0.0501188	0.928832	0.995627	0.316002	0.567436	0.797552	0.367997	0.424275	0.801504	0.37	0.93	0.67	0.8	0.24	0.82	0.53	0.63	1.19	0.76	2.21	1.45	1.79	0.62	1.93	1.6	1.3	2.87
X268_RS05025	309	1049012	1049320	+	hypothetical protein	-0.219502	0.810814	1	-0.560097	0.561081	1	-0.336904	0.725294	1	0.15	0.13	0.35	0.22	0.13	0.13	0.13	0.21	0.04	0.3	0.31	0.76	0.49	0.33	0.3	0.39	0.43	0.1
X268_RS05035	1203	1051058	1049856	-	ABC transporter substrate-binding protein	-0.32378	0.166613	0.833032	-0.669184	0.021914	0.118907	-0.342407	0.188145	0.587371	4.57	3.13	4.51	3.01	2.24	3.17	1.55	3.45	2.1	9.24	7.47	9.8	6.73	5.93	7.52	4.68	7.12	5.07
X268_RS05040	345	1051101	1051445	+	GntR family transcriptional regulator	0	1	1	0	1	1	0	1	1	0	0	0.27	0.63	0.3	0	0	0.23	0.55	0	0	0.58	1.42	0.8	0	0	0.47	1.33
X268_RS05050	975	1052858	1051884	-	tripartite tricarboxylate transporter substrate binding protein	-0.640708	0.00932076	0.480208	-0.726357	0.0277664	0.13973	-0.0818923	0.793985	0.948959	53.62	30.35	43.8	27.68	14.69	28.74	12.03	37.1	22.49	108.36	72.47	95.14	61.89	38.98	68.11	36.18	76.61	54.18
X268_RS05055	981	1052966	1053946	+	TAXI family TRAP transporter solute-binding subunit	-0.0760508	0.747772	0.96857	-0.0565781	0.835126	0.933853	0.0208141	0.922818	0.983323	16.48	14.66	16.55	14.36	11.47	13.7	10.39	16.18	15.57	33.31	35.01	35.96	32.1	30.45	32.45	31.27	33.41	37.51
X268_RS05060	1215	1055297	1054083	-	ABC transporter substrate-binding protein	-0.8629	0.0529585	0.697141	-0.600095	0.239807	0.513555	0.259075	0.504366	0.844157	51.73	10.36	16.75	14.12	6.12	14.78	8.63	27.57	8.56	104.54	24.74	36.38	31.57	16.25	35.03	25.96	56.94	20.62
X268_RS05065	894	1056292	1055399	-	helix-turn-helix transcriptional regulator	-0.44644	0.156446	0.828485	-0.540395	0.146365	0.387173	-0.0989118	0.713017	0.919335	104.68	35.04	43.66	42.68	29.99	36.52	27.18	54.99	25.72	211.53	83.66	94.83	95.44	79.6	86.54	81.78	113.54	61.97
X268_RS05070	828	1056563	1057390	+	solute-binding protein	0.74256	0.0371977	0.648244	0.612554	0.138689	0.37627	-0.127842	0.65646	0.907093	32.22	44.26	59.95	85.6	45.41	78.29	71.41	62.39	53.3	65.11	105.67	130.21	191.41	120.51	185.51	214.83	128.82	128.43
X268_RS05075	1107	1057446	1058552	+	molybdopterin-binding protein	0.0412395	0.850115	0.981223	0.201487	0.476292	0.732	0.158439	0.547543	0.865539	30.66	19.39	22.1	25.44	18.83	18.94	22.02	34.05	17.96	61.96	46.29	48	56.88	49.96	44.87	66.23	70.32	43.28
X268_RS05080	1950	1058566	1060515	+	molybdopterin biosynthesis protein	0.0211449	0.917984	0.994807	-0.0385824	0.882063	0.958299	-0.0609315	0.796863	0.950321	22.58	13.21	15.48	16.6	12.96	14.48	11.96	21.24	11.94	45.62	31.53	33.63	37.12	34.41	34.31	35.97	43.86	28.78
X268_RS05085	636	1061226	1060591	-	molybdenum cofactor guanylyltransferase MobA	0.0398331	0.866537	0.983574	0.0778063	0.737181	0.889115	0.036909	0.873025	0.973309	12.09	8.76	9.97	9.25	8.82	8.86	8.23	12.04	9.17	24.44	20.9	21.66	20.69	23.42	20.99	24.77	24.87	22.1
X268_RS05090	891	1062118	1061228	-	formate dehydrogenase accessory sulfurtransferase FdhD	0.019787	0.933954	0.996094	-0.133527	0.596871	0.814274	-0.156082	0.505119	0.844448	13.45	7.68	11.44	9.34	8.82	9.5	7.59	9.47	8.73	27.19	18.34	24.84	20.89	23.41	22.5	22.84	19.54	21.03
X268_RS05095	528	1062361	1062888	+	molybdopterin-guanine dinucleotide biosynthesis protein B	-0.294679	0.327437	0.885896	-0.500164	0.129361	0.360532	-0.208765	0.433608	0.805366	19.09	7	10.64	7.75	7.5	9.03	5.44	10.59	6.13	38.57	16.71	23.12	17.32	19.9	21.41	16.38	21.86	14.77
X268_RS05100	1257	1062898	1064154	+	molybdopterin molybdotransferase MoeA	0.0372712	0.885734	0.988479	0.399826	0.148516	0.389694	0.35763	0.160226	0.545634	16.37	9	9.37	11.1	9.73	8.85	12.74	15.94	11.12	33.09	21.5	20.35	24.81	25.82	20.96	38.34	32.92	26.8
X268_RS05105	234	1064200	1064433	+	sulfurtransferase TusA family protein	-0.0941067	0.826847	0.979207	-0.56116	0.171286	0.423598	-0.467381	0.269813	0.686382	144.13	132.75	257.37	104.22	82.82	118.97	70.94	87.78	90.32	291.27	316.94	559.02	233.03	219.8	281.89	213.41	181.25	217.63
X268_RS05110	1434	1064560	1065993	+	sigma-54-dependent Fis family transcriptional regulator	-0.334946	0.180983	0.846087	-0.155908	0.588745	0.811126	0.175424	0.453165	0.814966	12.34	5.72	6.65	5.93	4.53	5.85	5.49	8.69	5.19	24.94	13.67	14.44	13.27	12.03	13.86	16.51	17.94	12.51
X268_RS05115	2025	1065986	1068010	+	HAMP domain-containing protein	-0.155604	0.622691	0.949287	-0.304148	0.39816	0.672559	-0.147355	0.670466	0.909872	0.53	0.28	0.39	0.36	0.21	0.35	0.2	0.46	0.23	1.06	0.66	0.85	0.81	0.56	0.83	0.59	0.94	0.55
X268_RS05120	1653	1068353	1070005	+	OFA family MFS transporter	-0.353224	0.771002	0.970232	-3.60005	1.73681e-08	8.51392e-07	-3.24143	0.000647937	0.0104258	3.2	17.47	25.56	4.34	21.73	3.6	0.85	1.74	1.28	6.47	41.71	55.53	9.71	57.66	8.54	2.56	3.59	3.09
X268_RS05125	285	1070089	1070373	+	hypothetical protein	-0.0280863	0.96563	0.998118	-1.36677	0.0333633	0.158553	-1.33662	0.0173018	0.137405	0.93	2.12	4.25	2.7	2.83	0.72	1.11	1	0.43	1.88	5.06	9.24	6.03	7.52	1.71	3.34	2.06	1.03
X268_RS05130	1704	1070674	1072377	+	NADH-quinone oxidoreductase subunit F	0.0286111	0.950823	0.998118	-0.681631	0.110475	0.329994	-0.706693	0.0375458	0.23686	36.72	67.14	83.96	54.65	73.25	39.36	32.38	48.11	32.53	74.2	160.3	182.38	122.21	194.4	93.27	97.41	99.34	78.39
X268_RS05135	2769	1072374	1075142	+	formate dehydrogenase subunit alpha	0.0694733	0.89753	0.988833	-0.748311	0.118187	0.343621	-0.813918	0.036264	0.232389	39.47	103.51	103.25	66.87	111.9	47.73	41.88	60.45	42.83	79.77	247.11	224.26	149.52	296.99	113.09	125.98	124.82	103.2
X268_RS05140	474	1075468	1075941	+	Cys-tRNA(Pro) deacylase	-0.0719608	0.850684	0.981223	-0.113203	0.699954	0.869733	-0.0446518	0.902965	0.977516	39.47	34.86	33.01	28.3	38.41	18.11	28.6	34.86	24.26	79.77	83.21	71.71	63.28	101.94	42.91	86.05	71.98	58.45
X268_RS05145	1086	1075960	1077045	+	HupE/UreJ family protein	0.0475879	0.878216	0.985158	-0.391971	0.263791	0.542008	-0.441013	0.18956	0.589769	1.4	0.81	0.93	0.91	0.87	0.95	0.55	1.06	0.54	2.83	1.94	2.03	2.04	2.3	2.25	1.66	2.19	1.3
X268_RS05150	444	1077225	1077668	+	hypothetical protein	-0.510058	0.29019	0.884025	-0.234692	0.644695	0.839254	0.280366	0.586814	0.886599	2.48	2.39	1.67	1.59	1.06	1.25	0.78	2.76	1.36	5	5.7	3.63	3.55	2.8	2.97	2.34	5.69	3.29
X268_RS05155	858	1077665	1078522	+	alpha/beta hydrolase	0.0780628	0.830793	0.979207	-0.240064	0.645287	0.839694	-0.305325	0.483086	0.831369	1.9	2.12	1.22	1.87	1.24	1.82	0.49	2.77	1.15	3.84	5.05	2.65	4.19	3.29	4.32	1.48	5.72	2.77
X268_RS05160	1197	1078539	1079735	+	ABC transporter substrate-binding protein	-0.350017	0.111806	0.804381	-0.494676	0.231889	0.503834	-0.139039	0.712378	0.919335	6.55	4.24	5.13	3.79	2.84	4.08	1.36	6.31	3.12	13.23	10.12	11.13	8.47	7.54	9.66	4.1	13.04	7.52
X268_RS05165	882	1079797	1080678	+	NAD(P)-dependent oxidoreductase	-0.356949	0.301422	0.884883	-0.132914	0.720799	0.880236	0.229109	0.384727	0.783312	11.11	15.08	10.2	8.68	8.4	8.15	6.83	14.83	10.25	22.46	36.01	22.14	19.41	22.29	19.32	20.53	30.63	24.7
X268_RS05170	756	1080687	1081442	+	IclR family transcriptional regulator	-0.340177	0.143674	0.819544	-0.389112	0.142033	0.381579	-0.0511197	0.832672	0.960809	10.13	6.02	6.49	6.14	4.26	4.8	4.28	6.7	4.28	20.47	14.38	14.11	13.73	11.32	11.37	12.88	13.83	10.32
X268_RS05175	684	1082127	1081444	-	GntR family transcriptional regulator	0.608267	0.0764583	0.752788	0.0748422	0.866627	0.950421	-0.538043	0.193535	0.594851	2.87	1.29	1.76	2.07	2.7	2.55	1.5	3.11	0.86	5.79	3.09	3.83	4.62	7.16	6.05	4.51	6.43	2.08
X268_RS05180	1392	1082287	1083678	+	FAD-dependent tricarballylate dehydrogenase TcuA	-0.105898	0.710588	0.963841	-0.490345	0.324696	0.60802	-0.385135	0.40542	0.791878	3	1.69	2.03	1.62	1.82	1.72	1.07	2.9	0.5	6.07	4.04	4.41	3.63	4.83	4.08	3.22	5.98	1.2
X268_RS05185	1029	1083708	1084736	+	esterase	-0.0636784	0.840993	0.979673	-0.583	0.076418	0.266185	-0.517088	0.134222	0.503715	4.54	2.58	3.86	2.24	2.6	3.96	1.3	3.49	1.93	9.18	6.15	8.39	5	6.9	9.39	3.9	7.21	4.66
X268_RS05190	1107	1084741	1085847	+	tricarballylate utilization 4Fe-4S protein TcuB	0.163403	0.492772	0.907718	-0.310722	0.399193	0.673698	-0.470531	0.165868	0.553576	3.35	1.96	2.46	2.87	1.7	2.95	1.27	3.37	1.19	6.77	4.67	5.35	6.41	4.5	6.99	3.81	6.96	2.87
X268_RS05195	3405	1089324	1085920	-	acyl-[ACP]--phospholipid O-acyltransferase	0.234931	0.527603	0.925247	-0.217584	0.628317	0.831341	-0.441962	0.216265	0.619615	33.29	51.26	42.47	56.02	26.53	58.62	21.31	66.58	23.95	67.27	122.37	92.24	125.26	70.4	138.89	64.11	137.48	57.72
X268_RS05205	1308	1091926	1090619	-	GGDEF domain-containing protein	-0.418062	0.270761	0.884025	-0.632935	0.100671	0.314082	-0.221326	0.458729	0.817903	4.31	1.33	1.61	2.11	0.87	1.54	0.83	1.64	1.52	8.71	3.18	3.51	4.71	2.32	3.65	2.51	3.38	3.65
X268_RS05210	1305	1093466	1092162	-	nicotinate phosphoribosyltransferase	0.0227607	0.929639	0.995627	-0.244443	0.339739	0.620824	-0.27258	0.234934	0.641731	66.24	30.33	39.14	41.82	36.88	34.57	28.97	37.87	31.67	133.87	72.42	85.02	93.51	97.87	81.92	87.14	78.2	76.32
X268_RS05215	921	1094508	1093588	-	LysR family transcriptional regulator	-0.102559	0.667592	0.954669	-0.071499	0.772325	0.907893	0.0302557	0.89458	0.976541	16.05	11.77	11.44	11.9	9.78	9.58	8.65	14.36	10.69	32.43	28.1	24.85	26.61	25.94	22.69	26.03	29.64	25.77
X268_RS05220	789	1094608	1095396	+	protocatechuate 3%2C4-dioxygenase subunit beta	-0.712427	0.282288	1	0.509684	0.389941	1	1.2154	0.0507771	0.288422	0.45	0.15	0.32	0.17	0.12	0.18	0.46	0.28	0.32	0.91	0.37	0.7	0.37	0.33	0.42	1.39	0.59	0.77
X268_RS05225	627	1095399	1096025	+	protocatechuate 3%2C4-dioxygenase subunit alpha	-0.0224167	0.962961	0.998118	0.264525	0.563483	0.794337	0.285909	0.518923	0.850479	0.72	0.39	0.82	0.57	0.6	0.42	0.67	0.76	0.56	1.46	0.93	1.77	1.27	1.59	0.99	2.02	1.56	1.35
X268_RS05230	900	1096929	1096030	-	helix-turn-helix domain-containing protein	0.140029	0.603969	0.945089	-0.263398	0.311183	0.592797	-0.40792	0.111519	0.453826	29.3	13.95	18.55	17.21	18.96	19.47	13.49	17.91	13.01	59.21	33.31	40.3	38.48	50.31	46.14	40.57	36.97	31.35
X268_RS05235	1173	1096980	1098152	+	4-hydroxybenzoate 3-monooxygenase	-0.253544	0.489067	0.907676	0.0306389	0.93362	0.976976	0.278422	0.415044	0.795478	1.16	0.5	0.6	0.52	0.49	0.55	0.63	0.68	0.64	2.35	1.21	1.3	1.17	1.31	1.3	1.9	1.41	1.55
X268_RS05240	2151	1100310	1098160	-	adenylate/guanylate cyclase domain-containing protein	-0.00729469	0.978739	0.998887	-0.167194	0.56936	0.799159	-0.162433	0.503283	0.843893	2.3	0.93	1.48	1.47	0.97	1.48	0.88	1.6	1.21	4.64	2.23	3.21	3.28	2.57	3.51	2.64	3.29	2.92
X268_RS05245	669	1101013	1100345	-	hypothetical protein	-0.0520311	0.859723	0.983052	-0.125599	0.649301	0.842162	-0.0736601	0.798521	0.950449	21.91	10.89	16.05	11.86	9.2	18.79	8.41	15.61	15.19	44.27	26	34.86	26.53	24.42	44.52	25.29	32.23	36.6
X268_RS05250	1131	1102335	1101205	-	response regulator	-0.2482	0.428912	0.899225	-0.502945	0.1434	0.383381	-0.260383	0.270134	0.686382	20.31	6.82	8.87	8.79	6.9	8.86	4.75	8.64	8.24	41.05	16.28	19.26	19.65	18.3	20.99	14.3	17.84	19.87
X268_RS05255	324	1102587	1102910	+	STAS domain-containing protein	-0.321242	0.25384	0.884025	-0.538131	0.0944132	0.303011	-0.222274	0.378855	0.782047	200.67	88.51	103.89	71.22	79.54	100.73	40.39	68.16	104.29	405.53	211.31	225.66	159.24	211.1	238.67	121.51	140.75	251.3
X268_RS05260	366	1102910	1103275	+	response regulator	-0.468255	0.215692	0.872229	-0.63738	0.117339	0.342075	-0.176565	0.497076	0.840732	321.96	87.38	128.27	89.39	85.1	135.87	49.21	92.46	127.38	650.62	208.61	278.6	199.87	225.84	321.95	148.03	190.91	306.93
X268_RS05265	2103	1103272	1105374	+	chemotaxis protein CheA	-0.342701	0.380122	0.894994	-0.802999	0.0653966	0.24314	-0.467616	0.106106	0.440289	92.38	22.89	30.02	30.27	24.17	36.17	12.67	27.97	29.37	186.68	54.65	65.21	67.67	64.16	85.7	38.12	57.75	70.77
X268_RS05270	462	1105374	1105835	+	chemotaxis protein CheW	-0.361609	0.264594	0.884025	-0.576948	0.140751	0.379846	-0.221546	0.45276	0.814966	115.57	38.79	50.42	42.56	34.24	52.22	20.88	36.94	55.03	233.55	92.61	109.52	95.17	90.88	123.74	62.83	76.27	132.59
X268_RS05275	1698	1105873	1107570	+	methyl-accepting chemotaxis protein	-0.443635	0.192118	0.861805	-0.826333	0.040352	0.177613	-0.388866	0.183947	0.582363	93.17	27.49	37.26	32.13	25.32	35.76	13.8	28.29	33.52	188.28	65.62	80.92	71.85	67.19	84.72	41.52	58.42	80.78
X268_RS05280	1929	1107654	1109582	+	HAMP domain-containing protein	-0.417945	0.210709	0.869141	-0.71516	0.0993919	0.312131	-0.303394	0.377956	0.781281	57.52	17.88	24.02	20.75	15.03	24.62	8.99	15.96	26.24	116.25	42.69	52.18	46.4	39.88	58.33	27.03	32.95	63.22
X268_RS05285	489	1109606	1110094	+	chemotaxis protein CheW	-0.355207	0.275446	0.884025	-0.685801	0.0831397	0.28041	-0.336072	0.31228	0.725187	33.34	12.17	15.98	13.67	8.89	17.07	6.07	9.6	16.1	67.38	29.05	34.72	30.58	23.61	40.45	18.27	19.83	38.8
X268_RS05290	1803	1110156	1111958	+	HAMP domain-containing protein	-0.238548	0.418918	0.899225	-0.49371	0.227072	0.497105	-0.260077	0.433661	0.805366	72.19	27.78	31.59	32.46	23.98	35.19	13.86	26.34	40.29	145.88	66.32	68.62	72.59	63.64	83.38	41.7	54.38	97.09
X268_RS05295	855	1112103	1112957	+	methyltransferase domain-containing protein	-0.528941	0.171002	0.833782	-1.08393	0.0384945	0.172688	-0.562916	0.173204	0.564381	16.02	4.06	5.73	5.24	3.37	5.75	1.35	2.94	5.84	32.36	9.7	12.44	11.71	8.95	13.63	4.07	6.07	14.07
X268_RS05300	1092	1112974	1114065	+	chemotaxis response regulator protein-glutamate methylesterase	-0.282814	0.403104	0.897299	-0.210953	0.59661	0.814274	0.0643193	0.820943	0.956736	18.85	6.69	6.64	8.47	5.84	7.22	4.88	7.84	10.71	38.1	15.97	14.41	18.94	15.5	17.1	14.67	16.19	25.8
X268_RS05305	1731	1114065	1115795	+	chemotaxis protein	-0.202859	0.57778	0.938559	-0.490412	0.242657	0.517644	-0.296811	0.30936	0.721872	16.54	5.07	5.44	6.4	5.36	7.01	3.71	4.85	7.37	33.42	12.11	11.82	14.3	14.23	16.61	11.15	10.02	17.76
X268_RS05310	444	1115934	1116377	+	hypothetical protein	-0.372738	0.341603	0.885896	-0.683365	0.121747	0.349937	-0.317699	0.374925	0.777677	27.3	7.73	11.95	9.42	6.38	13.75	4.28	7.19	12.35	55.17	18.45	25.95	21.05	16.92	32.58	12.87	14.85	29.75
X268_RS05315	285	1116484	1116768	+	hypothetical protein	-0.289725	0.2638	0.884025	-0.481055	0.173303	0.425284	-0.195299	0.53147	0.857661	88.33	42.55	49.04	37.97	39.4	43.14	19.76	37.32	53.72	178.51	101.59	106.52	84.9	104.57	102.22	59.44	77.06	129.44
X268_RS05320	255	1117637	1117891	+	hypothetical protein	-0.166004	0.766526	0.970232	-0.143515	0.796448	0.918198	0.0227741	0.963292	0.991083	5.95	3.14	9.56	5.16	4.59	3.76	3.83	5.59	3.58	12.02	7.49	20.77	11.54	12.18	8.91	11.51	11.54	8.63
X268_RS05325	372	1118282	1118653	+	H-NS histone family protein	0.277338	0.163808	0.833032	0.17059	0.516421	0.761909	-0.109041	0.638417	0.90367	48.41	32.7	39.97	50.6	31.42	45.03	36.41	38.44	43.25	97.83	78.07	86.82	113.14	83.4	106.69	109.52	79.36	104.21
X268_RS05330	2007	1119411	1121417	+	type II secretion system secretin GspD	-0.402102	0.261298	0.884025	-1.12996	0.00386393	0.0365796	-0.733055	0.00365963	0.0422653	24.67	6.31	10.26	9.97	5.93	9.36	3.24	7.47	5.4	49.85	15.05	22.28	22.29	15.75	22.17	9.76	15.42	13.01
X268_RS05335	417	1121414	1121830	+	hypothetical protein	-0.379986	0.337934	0.885896	-0.762573	0.0841286	0.282556	-0.388388	0.179026	0.574379	25.15	6.6	7.91	8.95	6.61	8.59	3.4	9.17	6.91	50.83	15.76	17.19	20.02	17.55	20.35	10.21	18.94	16.64
X268_RS05340	885	1122723	1121839	-	hypothetical protein	-0.268898	0.434199	0.90024	-0.546724	0.145526	0.386324	-0.285055	0.267155	0.682818	12.16	3.61	5.12	4.92	3.83	5.2	2.71	4.35	4.88	24.57	8.62	11.13	11	10.16	12.33	8.15	8.98	11.76
X268_RS05345	1782	1122864	1124645	+	type II/IV secretion system protein	-0.324932	0.269402	0.884025	-0.609867	0.0748028	0.262997	-0.291001	0.25525	0.666572	12.17	4.49	5.61	5.27	4.04	5.21	2.83	4.37	5.24	24.59	10.71	12.18	11.79	10.73	12.34	8.52	9.02	12.64
X268_RS05350	1251	1124658	1125908	+	hypothetical protein	-0.0636622	0.795683	0.974127	-0.314788	0.301408	0.58302	-0.254923	0.347123	0.756539	3.62	1.9	2.32	2.36	1.66	2.35	1.38	1.81	2.3	7.32	4.54	5.05	5.27	4.39	5.56	4.15	3.74	5.55
X268_RS05355	405	1125941	1126345	+	hypothetical protein	0.140016	0.833023	1	-0.0419015	0.947052	1	-0.191337	0.747645	0.936113	2.98	1.13	0.77	1.28	0.69	2.45	1.2	1.16	1.15	6.02	2.69	1.66	2.86	1.82	5.81	3.62	2.4	2.78
X268_RS05360	378	1126408	1126785	+	hypothetical protein	-0.750158	0.496329	1	0.105051	0.909036	1	0.845137	0.390855	1	0.89	0.41	0.1	0.36	0.1	0.2	0.33	0.27	0.56	1.79	0.98	0.21	0.81	0.26	0.47	1	0.55	1.36
X268_RS05365	618	1126782	1127399	+	prepilin-type N-terminal cleavage/methylation domain-containing protein	-0.1521	0.76689	0.970232	-0.97905	0.121011	0.348835	-0.823909	0.199637	0.599504	0.99	0.77	0.66	0.88	0.28	0.76	0.3	0.12	0.61	1.99	1.85	1.44	1.97	0.73	1.81	0.92	0.25	1.48
X268_RS05370	1128	1127488	1128615	+	PilN domain-containing protein	-0.10006	0.631971	0.949563	-0.403441	0.100525	0.313763	-0.305014	0.154054	0.538184	47.42	26.53	30.01	31.34	23.14	27.46	16.1	29.81	24.15	95.84	63.34	65.18	70.07	61.42	65.07	48.42	61.56	58.19
X268_RS05375	606	1128612	1129217	+	hypothetical protein	-0.318627	0.412436	0.899225	-1.0784	0.00788873	0.0608402	-0.762275	0.0201801	0.152954	6.06	2.12	5.8	3.1	2.09	4.23	1.28	2.06	2.3	12.24	5.05	12.61	6.94	5.56	10.01	3.85	4.26	5.55
X268_RS05380	474	1129367	1129840	+	hypothetical protein	0.00417498	0.986889	0.998908	-0.431273	0.179649	0.434961	-0.437426	0.119223	0.470636	18.88	9.38	10.73	12.9	9.02	10.68	4.52	10.95	9.83	38.16	22.4	23.3	28.85	23.95	25.3	13.58	22.6	23.7
X268_RS05385	621	1129849	1130469	+	prepilin peptidase	-0.256226	0.314849	0.884883	-0.405675	0.141764	0.381144	-0.152621	0.489115	0.835291	17.08	7.65	9.2	9.93	6.09	7.82	5.46	9.89	7.09	34.53	18.27	19.98	22.21	16.17	18.53	16.43	20.42	17.08
X268_RS05390	195	1131515	1131321	-	hypothetical protein	0.45176	0.347002	0.885896	0.398064	0.424037	0.692484	-0.0542456	0.900407	0.976969	1.38	1.37	2.02	1.83	1.89	1.9	1.53	1.53	2.24	2.79	3.27	4.38	4.09	5.01	4.49	4.61	3.16	5.4
X268_RS05395	441	1132179	1132619	+	type II secretion system major pseudopilin GspG	-0.33812	0.194879	0.861805	-0.679569	0.0381982	0.17194	-0.345818	0.197521	0.597722	21.22	8.86	15.7	11.8	7.35	11.28	6.31	7.41	10.58	42.88	21.16	34.11	26.4	19.52	26.74	18.98	15.29	25.48
X268_RS05400	741	1133801	1133061	-	trypsin-like peptidase domain-containing protein	0.190458	0.400558	0.897222	0.282716	0.285778	0.567355	0.0879955	0.696571	0.917739	11.12	5.61	7.92	8.54	6.49	8.63	7.76	8.94	8.96	22.48	13.4	17.21	19.09	17.21	20.45	23.34	18.45	21.6
X268_RS05405	936	1134795	1133860	-	NAD-dependent epimerase/dehydratase family protein	0.0268245	0.892601	0.988569	-0.24697	0.310216	0.591269	-0.273099	0.209308	0.612558	30.89	19.11	26.05	24.26	17.6	24.45	13.24	25.49	19.02	62.43	45.61	56.59	54.24	46.71	57.93	39.84	52.63	45.84
X268_RS05410	1080	1135876	1134797	-	GDP-mannose 4%2C6-dehydratase	-0.00941957	0.964225	0.998118	-0.213856	0.367176	0.646943	-0.20512	0.322194	0.734202	45.94	25.08	37.73	38.1	23.65	30.62	20.73	36.13	26.75	92.84	59.88	81.95	85.18	62.77	72.56	62.36	74.61	64.46
X268_RS05415	690	1136235	1136924	+	serine/threonine protein phosphatase	0.0484209	0.862641	0.983052	0.0167913	0.955111	0.983907	-0.0349493	0.884039	0.97566	9.74	3.79	5.9	7.18	4.13	5.48	4.28	7.69	5.07	19.69	9.04	12.82	16.05	10.96	12.99	12.86	15.87	12.21
X268_RS05420	2706	1139744	1137039	-	tetratricopeptide repeat protein	0.145686	0.48577	0.906998	-0.107451	0.691347	0.866696	-0.253182	0.281622	0.696801	14.34	9.44	13.6	12.78	9.92	12.79	7.36	11.49	12.53	28.98	22.54	29.53	28.58	26.33	30.31	22.14	23.73	30.19
X268_RS05425	882	1139953	1140834	+	hypothetical protein	0.321684	0.303794	0.884883	0.450936	0.196957	0.457967	0.122673	0.695208	0.917419	80.52	35.63	37.63	66.91	50.59	40.01	58.06	80.87	39.61	162.72	85.07	81.73	149.61	134.27	94.81	174.66	166.98	95.44
X268_RS05430	507	1140812	1141318	+	hypothetical protein	0.0580588	0.832848	0.979207	0.0904954	0.767153	0.904831	0.0279151	0.903287	0.977516	33	12.75	20.37	22.08	14.69	20.18	16.93	25.03	16.87	66.68	30.44	44.25	49.37	38.99	47.82	50.93	51.69	40.66
X268_RS05435	2424	1141438	1143861	+	AAA family ATPase	-0.157493	0.55275	0.934278	-0.265072	0.370717	0.64988	-0.111083	0.63854	0.90367	101.22	43.44	51.21	52.43	43.76	48.01	35.08	68.32	40.65	204.54	103.7	111.22	117.23	116.14	113.76	105.52	141.08	97.95
X268_RS05440	879	1144050	1144928	+	ABC transporter permease	0.0944676	0.69078	0.960268	0.277178	0.284707	0.567053	0.178299	0.403719	0.791878	16.31	7.83	9.65	12.34	8.16	9.81	10.4	13.96	10.9	32.96	18.69	20.97	27.59	21.64	23.23	31.28	28.82	26.27
X268_RS05445	1308	1144938	1146245	+	ATP-binding cassette domain-containing protein	-0.14342	0.640193	0.949563	-0.187278	0.562183	0.793129	-0.0494447	0.816712	0.956653	11.51	3.82	5.53	5.63	4.28	5.43	3.9	6.34	5.32	23.25	9.12	12.01	12.59	11.36	12.86	11.75	13.1	12.81
X268_RS05450	945	1146258	1147202	+	glycosyltransferase	-0.258045	0.407774	0.898802	-0.573059	0.0770887	0.26714	-0.320979	0.172872	0.564103	11.08	3.69	6.01	4.73	4.16	5.17	3.25	4.4	4.04	22.39	8.81	13.05	10.57	11.05	12.24	9.79	9.1	9.73
X268_RS05455	888	1147199	1148086	+	hypothetical protein	-0.0201974	0.930393	0.995627	0.187808	0.456147	0.716996	0.205145	0.31237	0.725187	31.1	16.06	17.57	19.62	15.11	18.72	16.08	26.84	21.63	62.86	38.35	38.17	43.86	40.09	44.35	48.38	55.41	52.11
X268_RS05460	951	1148167	1149117	+	glycosyltransferase	-0.0477997	0.865305	0.983462	-0.125318	0.670097	0.85436	-0.0803917	0.744707	0.934831	7.64	3.09	5.03	5.54	3.18	4.06	2.95	5.4	4.2	15.44	7.37	10.92	12.39	8.44	9.61	8.88	11.14	10.12
X268_RS05465	1092	1149099	1150190	+	glycosyltransferase	-0.124664	0.691224	0.96033	-0.421986	0.212246	0.477745	-0.303799	0.213999	0.618282	6.5	2.07	3.78	3.17	2.61	3.42	2.1	2.69	2.95	13.14	4.95	8.2	7.09	6.91	8.1	6.33	5.55	7.1
X268_RS05475	909	1150797	1151705	+	glycosyltransferase	-0.172926	0.63844	0.949563	-0.298176	0.423047	0.691563	-0.131166	0.642802	0.90367	3.93	1.32	1.54	1.93	1.48	1.46	1.21	1.84	1.59	7.94	3.15	3.35	4.31	3.92	3.45	3.63	3.79	3.82
X268_RS05480	1209	1151722	1152930	+	glycosyltransferase family 4 protein	-0.245849	0.499517	0.911735	-0.242157	0.551627	0.787596	-0.00228922	0.993195	0.997627	15.21	4.94	4.8	6.16	4.7	6.06	4.58	9.03	4.38	30.74	11.8	10.43	13.77	12.48	14.37	13.79	18.64	10.55
X268_RS05485	1170	1152914	1154083	+	glycosyltransferase family 4 protein	-0.0335635	0.919365	0.99555	-0.0240917	0.946113	0.981444	0.00408763	0.986735	0.996959	8.06	2.36	4.11	4.34	2.85	4.39	2.67	4.9	4.57	16.29	5.64	8.93	9.7	7.57	10.41	8.04	10.11	11.01
X268_RS05490	1155	1154105	1155259	+	glycosyltransferase family 4 protein	-0.108229	0.722283	0.966454	0.0154276	0.960653	0.986665	0.117412	0.611202	0.896827	6.47	2.39	3.16	3.73	2.17	3.36	2.85	3.99	3.45	13.08	5.7	6.86	8.34	5.75	7.97	8.56	8.24	8.31
X268_RS05495	1401	1155256	1156656	+	oligosaccharide repeat unit polymerase	0.0407045	0.847266	0.980432	0.294384	0.201882	0.464291	0.250942	0.229532	0.635807	14.81	8.73	10.06	12.17	8.04	9.33	10.47	14.39	11.49	29.92	20.85	21.86	27.2	21.33	22.1	31.51	29.71	27.68
X268_RS05500	1179	1156678	1157856	+	glycosyltransferase	-0.0745101	0.832188	0.979207	-0.0895515	0.809451	0.923193	-0.0244089	0.916913	0.980631	6.57	2.03	2.45	3.26	2.25	2.98	2.59	3.11	2.85	13.27	4.85	5.33	7.29	5.98	7.06	7.79	6.43	6.87
X268_RS05505	606	1157828	1158433	+	colanic acid biosynthesis acetyltransferase WcaF	0.376128	0.259128	0.884025	0.483272	0.126223	0.356369	0.10292	0.727258	0.926236	4.26	2.12	2.25	4.37	2.27	2.79	2.89	4.05	3.27	8.61	5.05	4.88	9.77	6.03	6.62	8.7	8.36	7.87
X268_RS05510	1119	1158524	1159642	+	acyltransferase	0.069024	0.826355	0.979207	0.335037	0.315857	0.597925	0.257544	0.383841	0.783312	16.34	6.93	7.72	11.51	8.43	6.77	11.77	12.18	8.82	33.03	16.54	16.77	25.75	22.37	16.04	35.41	25.16	21.24
X268_RS05515	1155	1159970	1161124	+	glycosyltransferase family 4 protein	0.382009	0.152484	0.823229	0.848145	0.0102465	0.0721085	0.457665	0.110839	0.452722	15.6	7.13	8.43	14.03	10.2	9.52	17.91	14.73	14.41	31.52	17.03	18.3	31.36	27.07	22.56	53.87	30.41	34.73
X268_RS05520	690	1162052	1161363	-	class I SAM-dependent methyltransferase	0.0196098	0.954069	0.998118	-0.229778	0.54679	0.783666	-0.250553	0.425094	0.801504	6.03	3.43	7.8	5.77	3.03	6.49	3.82	3.52	5.36	12.19	8.2	16.94	12.89	8.04	15.37	11.49	7.26	12.91
X268_RS05530	948	1165866	1164919	-	SDR family oxidoreductase	0.12711	0.623886	0.949563	-0.0173302	0.957595	0.985265	-0.142501	0.608227	0.895819	7.73	5.91	8.86	7.02	5.91	8.33	4.24	7.26	8.8	15.62	14.12	19.25	15.69	15.7	19.73	12.75	14.99	21.21
X268_RS05535	1461	1167375	1165915	-	sugar transferase	-0.136196	0.566679	0.936127	-0.412785	0.131754	0.363937	-0.278856	0.252804	0.663694	8.85	4.27	5.71	4.94	4.21	5.1	3.31	5.82	3.4	17.89	10.19	12.4	11.04	11.18	12.07	9.95	12.02	8.2
X268_RS05540	852	1167756	1168607	+	hypothetical protein	-0.159243	0.510931	0.914889	-0.499601	0.0891111	0.291751	-0.342157	0.166567	0.555052	32.27	14.35	19.49	17.8	14.31	16.84	9.01	20.02	12.31	65.21	34.25	42.34	39.81	37.99	39.91	27.1	41.34	29.67
X268_RS05545	624	1169564	1168941	-	hypothetical protein	-0.238558	0.299001	0.884883	-0.421841	0.116067	0.340389	-0.1836	0.438591	0.807026	20.53	11.44	17.69	12.52	9.28	14.01	7.39	12.7	12.7	41.49	27.32	38.43	27.98	24.63	33.19	22.25	26.21	30.59
X268_RS05550	1911	1170027	1171937	+	asparagine synthase (glutamine-hydrolyzing)	0.159343	0.496359	0.910323	0.220191	0.401587	0.67512	0.0629625	0.750857	0.937264	50.27	43.74	53.87	60.41	36.29	50.04	41.29	67.2	51.06	101.58	104.42	117	135.08	96.31	118.57	124.23	138.76	123.04
X268_RS05555	1227	1173368	1172142	-	polysaccharide export protein	-0.402297	0.178249	0.841479	-0.763972	0.106734	0.322455	-0.360525	0.363364	0.771211	141.34	46.34	69.24	58.87	41.32	58.56	18.66	90.71	30.08	285.63	110.63	150.4	131.64	109.67	138.76	56.15	187.31	72.48
X268_RS05560	780	1173584	1174363	+	phosphodiester glycosidase family protein	0.275205	0.219023	0.872229	-0.0309693	0.914683	0.968829	-0.310226	0.220318	0.625179	9.54	5.18	7.64	8.56	6.69	7.56	6.39	7.28	5.17	19.27	12.38	16.6	19.15	17.75	17.91	19.23	15.04	12.45
X268_RS05565	390	1175287	1174898	-	hypothetical protein	0.288369	0.253851	0.884025	-0.000892838	0.997594	0.998983	-0.289373	0.268898	0.684982	6.81	5.77	6.45	9.4	4.94	6.38	5.69	6.95	4.53	13.76	13.77	14.01	21.01	13.1	15.12	17.13	14.35	10.92
X268_RS05570	1053	1176130	1177182	+	glycosyltransferase	0.229842	0.247408	0.884025	-0.305963	0.194905	0.454975	-0.539221	0.00876161	0.0825174	124.44	67.25	90.78	103.28	79.53	96.64	61.05	74.29	64.02	251.48	160.55	197.18	230.95	211.08	228.98	183.66	153.4	154.26
X268_RS05575	1224	1177338	1178561	+	glycosyltransferase family 4 protein	-0.350018	0.296673	0.884427	-0.449334	0.242113	0.517101	-0.104392	0.71034	0.919335	14.74	4.53	6.14	7	4.12	5.16	3.97	8.24	3.81	29.79	10.82	13.34	15.66	10.94	12.23	11.96	17.02	9.17
X268_RS05580	675	1178771	1179445	+	hypothetical protein	-0.662916	0.00625231	0.433898	-1.23665	0.000178162	0.00312776	-0.571987	0.0696296	0.349297	1382.68	778.43	1062.64	524.89	545.58	624.77	205.21	633.33	427.78	2794.17	1858.44	2308.12	1173.65	1447.94	1480.37	617.34	1307.73	1030.8
X268_RS05585	660	1180458	1179799	-	hypothetical protein	-0.681754	0.0100223	0.485107	-1.14086	0.00617788	0.0508219	-0.458277	0.19568	0.596673	130.74	57.07	62.76	47.49	35.09	46.6	16.71	63	23.61	264.2	136.24	136.31	106.19	93.13	110.43	50.27	130.08	56.89
X268_RS05590	789	1180812	1181600	+	hypothetical protein	-0.0616526	0.834113	0.979207	-0.297435	0.379817	0.657242	-0.242955	0.340289	0.750823	10.55	3.87	5.15	6.27	4.03	5.17	4.41	5.42	3.51	21.33	9.24	11.19	14.01	10.7	12.24	13.27	11.18	8.45
X268_RS05595	1170	1182711	1183880	+	hypothetical protein	-0.425908	0.229788	0.873914	-0.30298	0.45059	0.712522	0.117908	0.66379	0.9078	49.99	13.99	18.43	18.67	12.14	18.74	13.21	30.02	14.33	101.02	33.4	40.03	41.74	32.21	44.42	39.73	61.99	34.52
X268_RS05605	420	1184626	1185045	+	hypothetical protein	-0.155058	0.525739	0.924092	-0.19003	0.524064	0.767855	-0.0389596	0.875839	0.973778	60.46	28.56	40.18	32.35	26.17	38.09	22.57	30.53	41.41	122.17	68.18	87.28	72.34	69.46	90.25	67.89	63.04	99.79
X268_RS05610	255	1185313	1185059	-	hypothetical protein	-0.110459	0.665977	0.95418	-0.765616	0.00349685	0.034004	-0.657087	0.00677195	0.0682713	20.35	9.81	14.44	12.46	8.03	14.52	5.64	8.57	8.51	41.13	23.42	31.37	27.85	21.31	34.41	16.96	17.69	20.5
X268_RS05615	1143	1186759	1185617	-	polysaccharide export protein	0.17487	0.713652	0.964409	-0.336923	0.516214	0.761909	-0.501156	0.0731701	0.357698	120.48	312.43	424.65	296.84	235.95	366.31	122.63	304.99	253.71	243.46	745.9	922.36	663.75	626.2	867.97	368.91	629.75	611.35
X268_RS05620	744	1187851	1187108	-	serine/threonine protein phosphatase	0.52349	0.0411032	0.663758	0.409155	0.193042	0.452517	-0.113819	0.625988	0.901725	19.2	17.6	23.87	31.16	20.13	26.03	24.59	27.66	20.53	38.79	42.01	51.85	69.67	53.42	61.67	73.97	57.11	49.48
X268_RS05625	1431	1188445	1189875	+	undecaprenyl-phosphate glucose phosphotransferase	0.554125	0.149142	0.820911	0.740684	0.0792232	0.271682	0.189216	0.44267	0.808369	724.56	1351.81	1218.26	1654.56	1378.09	1394.88	1631.37	1661.37	1916.89	1464.22	3227.36	2646.15	3699.62	3657.4	3305.15	4907.77	3430.47	4618.97
X268_RS05630	294	1190394	1190101	-	hypothetical protein	-0.303377	0.263008	0.884025	-0.510395	0.0958592	0.305461	-0.206328	0.459176	0.818334	33.58	15.48	25.31	21.33	10.93	19.05	9.71	22.84	13.58	67.86	36.97	54.97	47.7	29.02	45.14	29.21	47.15	32.73
X268_RS05635	2232	1193075	1190844	-	AAA family ATPase	0.526611	0.183622	0.851259	0.553508	0.206707	0.471597	0.0313756	0.89425	0.976541	253.59	494.56	528.08	637.23	435.75	637.49	534.54	566.02	682.34	512.47	1180.73	1147.02	1424.85	1156.47	1510.53	1608.09	1168.74	1644.18
X268_RS05640	495	1193601	1193107	-	hypothetical protein	0.570098	0.088116	0.782653	0.745594	0.064295	0.240921	0.175993	0.521865	0.852603	490.88	724.67	768.21	951.86	801.09	881.68	1094.51	895.21	963.67	991.99	1730.11	1668.61	2128.38	2126.06	2089.12	3292.7	1848.47	2322.08
X268_RS05645	1203	1194291	1195493	+	acyltransferase	0.448894	0.190613	0.857996	0.564073	0.119305	0.345696	0.118432	0.589066	0.887641	78.72	116.07	98.97	151.82	108.33	106.38	117.77	172.95	128.47	159.08	277.12	214.97	339.48	287.5	252.07	354.3	357.11	309.55
X268_RS05650	1338	1195501	1196838	+	hypothetical protein	0.712496	0.01647	0.540826	0.860904	0.00965228	0.0694983	0.150502	0.46627	0.822253	73.27	90.04	96.57	151.32	105.98	125.96	134.97	166.56	136.45	148.06	214.95	209.75	338.35	281.27	298.47	406.05	343.92	328.8
X268_RS05655	1107	1196848	1197954	+	acyltransferase	0.621554	0.0450463	0.683983	0.846326	0.0101192	0.0716132	0.227255	0.283223	0.698159	217.55	279.59	259.67	413.45	314.68	315.39	348.93	509.39	418.76	439.64	667.5	564.02	924.47	835.14	747.3	1049.72	1051.8	1009.06
X268_RS05660	1092	1197951	1199042	+	acyltransferase	0.512931	0.0273256	0.599637	0.58135	0.037354	0.16899	0.0700877	0.748889	0.936785	50.46	45.5	48.65	71.44	50.7	59.7	55.46	90.56	55.3	101.97	108.63	105.68	159.73	134.56	141.47	166.85	187	133.25
X268_RS05665	1161	1200224	1199064	-	glycosyltransferase family 4 protein	0.414453	0.160528	0.832312	0.519684	0.113429	0.335043	0.109102	0.58512	0.886227	27.78	33.9	35.66	45.95	30.09	41.7	32.95	52.72	47.12	56.13	80.93	77.46	102.74	79.85	98.81	99.12	108.86	113.54
X268_RS05670	1458	1200452	1201909	+	lipopolysaccharide biosynthesis protein	0.375532	0.161364	0.832312	0.363346	0.241673	0.516623	-0.0117842	0.95984	0.991083	109.54	114.18	116.94	156.44	115.05	120.47	130.82	158.14	113.35	221.37	272.59	254.01	349.81	305.33	285.44	393.55	326.53	273.13
X268_RS05675	1395	1201896	1203290	+	hypothetical protein	0.324226	0.36176	0.88924	0.124592	0.75273	0.89726	-0.195677	0.423442	0.801504	138.58	219.92	221.53	225.49	192.92	241.21	155.18	203.26	245.4	280.05	525.04	481.18	504.19	512	571.55	466.84	419.7	591.33
X268_RS05680	1128	1204445	1203318	-	acyltransferase	0.603444	0.0485193	0.685258	0.719127	0.0398554	0.176077	0.117199	0.627464	0.901725	63	78.34	82.06	131.68	83.06	93.49	115.62	131.76	94.99	127.31	187.03	178.24	294.45	220.45	221.53	347.83	272.07	228.89
X268_RS05685	3909	1208583	1204675	-	RHS repeat protein	0.993435	0.0481435	0.685258	1.49204	0.00781475	0.060465	0.504174	0.0953687	0.415332	46.9	164.61	158.04	255.58	174.39	275.78	322.5	254.57	429.04	94.77	392.99	343.27	571.49	462.82	653.45	970.19	525.65	1033.83
X268_RS05690	1392	1210483	1209092	-	hypothetical protein	0.759572	0.0162208	0.536789	0.735786	0.0379331	0.17107	-0.02096	0.925126	0.984163	17.79	23.73	24.4	41.87	24.76	35.57	32.97	39.55	29.89	35.95	56.66	52.99	93.62	65.71	84.29	99.2	81.66	72.03
X268_RS05695	1275	1211754	1210480	-	glycosyltransferase family 4 protein	0.699473	0.0919308	0.786029	0.729745	0.108861	0.326641	0.0348832	0.87889	0.974091	186.16	415.41	399.46	556.8	409.75	548.08	482.81	510.02	589.76	376.19	991.77	867.65	1245	1087.45	1298.68	1452.48	1053.1	1421.1
X268_RS05700	1332	1213118	1211787	-	hypothetical protein	0.895242	0.022868	0.557667	0.671242	0.118714	0.34456	-0.219517	0.317869	0.730488	44.62	83.96	96.64	144.56	99.57	143.45	105.07	114.58	119.43	90.17	200.46	209.9	323.23	264.24	339.91	316.1	236.58	287.78
X268_RS05705	1140	1214368	1213229	-	glycosyltransferase	0.627573	0.138254	0.819544	0.742216	0.101168	0.314398	0.119195	0.594555	0.888728	774.77	1800.11	1576.22	2117.11	1839.47	1965.66	1972.85	2316.15	2386.8	1565.69	4297.65	3423.67	4733.86	4881.89	4657.61	5935.07	4782.49	5751.29
X268_RS05710	1104	1215712	1214609	-	glycosyltransferase family 4 protein	0.607928	0.122354	0.819544	0.493014	0.245568	0.522049	-0.11008	0.589857	0.887704	31.73	62.43	63.19	80.48	62.18	78.45	61.28	76.34	74.25	64.12	149.06	137.26	179.94	165.02	185.89	184.36	157.63	178.9
X268_RS05715	876	1215894	1216769	+	aldose 1-epimerase family protein	0.179939	0.420968	0.899225	0.323003	0.274964	0.555	0.141675	0.570794	0.879216	69.81	37.44	39.67	55.28	37.14	48.49	41.92	81.09	41.26	141.08	89.38	86.16	123.6	98.57	114.88	126.12	167.45	99.41
X268_RS05720	849	1217666	1216818	-	MBL fold metallo-hydrolase	0.0114395	0.96679	0.998379	-0.116386	0.707491	0.874011	-0.12605	0.539432	0.861093	14.32	15.14	18.39	16.73	11.87	14.38	11.46	14.77	14.53	28.95	36.14	39.95	37.4	31.49	34.06	34.46	30.51	35.02
X268_RS05725	1161	1218925	1217765	-	acyltransferase	-0.189779	0.474622	0.905345	-0.688402	0.0309368	0.150395	-0.493465	0.0989997	0.424808	4.89	3.72	4.88	3.68	2.32	4.38	1.46	3.85	2.53	9.88	8.88	10.59	8.24	6.17	10.38	4.41	7.95	6.11
X268_RS05730	372	1219592	1219221	-	c-type cytochrome	-0.356824	0.463147	0.905345	0.67026	0.209179	0.474063	1.03161	0.00637304	0.0649676	6.38	12.84	19.73	10.76	5.65	11.3	11.33	13.5	31.11	12.89	30.65	42.85	24.05	14.99	26.76	34.08	27.89	74.96
X268_RS05735	1647	1220068	1221714	+	alpha-D-glucose phosphate-specific phosphoglucomutase	0.0283383	0.937986	0.996094	-0.126173	0.753795	0.897357	-0.149473	0.530877	0.856894	44.89	74.22	77.83	62.75	52.26	67.95	41.55	62.07	69.8	90.72	177.2	169.05	140.3	138.7	161	125.01	128.16	168.2
X268_RS05740	1050	1222032	1223081	+	aromatic ring-hydroxylating dioxygenase subunit alpha	-0.090453	0.748514	0.96857	-0.351265	0.207748	0.472411	-0.26031	0.300827	0.71386	7.83	7.18	8.28	5.97	6.39	6.44	4.69	6.34	5.54	15.83	17.13	17.98	13.34	16.96	15.26	14.12	13.09	13.36
X268_RS05745	753	1223085	1223837	+	GntR family transcriptional regulator	-0.20109	0.489879	0.907718	-0.403833	0.156364	0.402358	-0.206339	0.491669	0.835746	7.42	5.36	5.91	4.43	5.09	4.1	4.01	4.34	3.9	14.99	12.8	12.84	9.89	13.51	9.71	12.06	8.96	9.4
X268_RS05750	981	1223849	1224829	+	oxidoreductase	0.0850439	0.733286	0.966454	-0.0123219	0.960885	0.986665	-0.0981888	0.673671	0.910916	19.12	15.49	15.57	14.81	14.85	15.83	12.22	16.79	15.69	38.63	36.99	33.81	33.13	39.41	37.51	36.76	34.67	37.81
X268_RS05755	1962	1226908	1224947	-	EAL domain-containing protein	-0.406361	0.341948	0.885896	-0.120243	0.78536	0.91379	0.274115	0.258919	0.671199	9.82	2.16	2.78	3.23	2.72	2.69	3.15	3.78	3.98	19.85	5.15	6.04	7.21	7.23	6.37	9.49	7.81	9.59
X268_RS05760	366	1227528	1227163	-	nuclear transport factor 2 family protein	0	1	1	0	1	1	0	1	1	0.69	0.22	0.59	0.17	0	0.21	0.13	0.34	0.41	1.39	0.52	1.28	0.37	0	0.51	0.38	0.71	0.98
X268_RS05765	591	1227628	1228218	+	TetR/AcrR family transcriptional regulator	0.131076	0.67998	0.956388	0.147659	0.700713	0.870253	0.0137136	0.967943	0.991413	5.82	2.47	3.76	4.52	2.52	4.03	3.25	5.63	2.41	11.76	5.89	8.18	10.11	6.7	9.55	9.79	11.62	5.8
X268_RS05770	1626	1228271	1229896	+	choline dehydrogenase	-0.426342	0.134875	0.819544	-0.645663	0.0578679	0.223992	-0.222011	0.406492	0.791933	23.16	9.4	10.57	9.29	7.52	9.5	5.43	12.55	6.45	46.8	22.43	22.96	20.77	19.96	22.5	16.33	25.92	15.55
X268_RS05775	981	1229923	1230903	+	hydroxymethylbilane synthase	-0.100838	0.671127	0.954669	-0.232472	0.416347	0.68687	-0.133616	0.577573	0.8825	18.08	8.07	11.24	10.54	7.75	10.81	7.2	13.46	7.49	36.53	19.26	24.42	23.56	20.58	25.61	21.66	27.79	18.05
X268_RS05780	1035	1232094	1231060	-	uroporphyrinogen decarboxylase	-0.0440576	0.817802	0.977051	-0.0129495	0.952177	0.983323	0.0298249	0.876922	0.974027	44.26	27.02	32.2	31.91	22.76	31.24	24.62	37.15	29.8	89.45	64.51	69.95	71.36	60.39	74.03	74.07	76.71	71.81
X268_RS05785	216	1232201	1232416	+	hypothetical protein	0.0521908	0.921508	0.995627	0.161512	0.776192	0.909099	0.114905	0.686407	0.915768	21.59	93.89	86.21	60.75	48.47	84.25	56.64	52.6	86.83	43.62	224.16	187.26	135.84	128.64	199.62	170.41	108.6	209.22
X268_RS05790	1905	1232589	1234493	+	diguanylate cyclase	-0.373241	0.195061	0.861805	-0.437157	0.187285	0.445503	-0.0692385	0.810584	0.954574	2.16	0.95	1.17	1.12	0.64	1.04	0.69	0.88	1.15	4.37	2.28	2.55	2.5	1.7	2.45	2.08	1.83	2.77
X268_RS05795	219	1234718	1234500	-	SlyX family protein	-0.614378	0.245021	0.882881	-0.252675	0.661133	0.84935	0.345616	0.362525	0.770018	16.16	2.36	4.42	4.35	3.21	3.95	5.32	5.66	2.99	32.66	5.63	9.6	9.73	8.52	9.36	16	11.69	7.21
X268_RS05800	768	1235475	1234708	-	rhodanese-related sulfurtransferase	-0.504709	0.175851	0.839105	-0.543775	0.216454	0.482606	-0.0414925	0.904351	0.977879	7.7	2.04	3.79	2.92	1.86	2.97	1.53	4.52	1.97	15.56	4.87	8.22	6.52	4.92	7.03	4.59	9.33	4.75
X268_RS05805	1587	1235673	1237259	+	gamma-glutamyltransferase	-0.128433	0.601949	0.945063	-0.217616	0.392999	0.668733	-0.0925981	0.68767	0.915768	106.49	50.3	65.72	54.8	51.17	62.08	41.15	64.25	61.89	215.2	120.09	142.74	122.53	135.8	147.1	123.81	132.66	149.13
X268_RS05810	615	1237427	1238041	+	(2Fe-2S)-binding protein	0.347681	0.509313	0.914021	0.754776	0.195637	0.455786	0.407987	0.318698	0.731272	0.49	1.27	0.6	1.15	0.66	1.04	1.32	0.79	1.56	0.99	3.04	1.3	2.57	1.75	2.46	3.97	1.63	3.77
X268_RS05815	1017	1238046	1239062	+	xanthine dehydrogenase family protein subunit M	0.381915	0.33994	0.885896	0.827619	0.0413065	0.180262	0.447317	0.140489	0.514517	0.96	1.42	1.64	1.92	0.94	1.99	1.86	2.16	2.6	1.94	3.39	3.57	4.3	2.49	4.72	5.59	4.46	6.27
X268_RS05820	2292	1239065	1241356	+	xanthine dehydrogenase family protein molybdopterin-binding subunit	0.408046	0.378197	0.894994	0.828027	0.117017	0.341641	0.423314	0.191369	0.59157	0.57	1.56	1.34	1.5	1.18	1.67	2.11	1.43	2.31	1.16	3.73	2.92	3.35	3.12	3.96	6.36	2.94	5.56
X268_RS05825	465	1241417	1241881	+	FKBP-type peptidyl-prolyl cis-trans isomerase	-0.0491792	0.836381	0.979673	0.487497	0.0923848	0.298779	0.535498	0.0362455	0.232389	22.02	17.93	19.76	20.53	11.61	18.63	23.51	23.04	26.09	44.51	42.82	42.92	45.92	30.8	44.14	70.74	47.58	62.86
X268_RS05830	219	1242243	1242025	-	CsbD family protein	0.458946	0.599145	1	-0.435583	0.650383	1	-0.890267	0.272104	1	5.15	28.8	46.59	16.29	15.2	41.39	13.77	14.9	10.2	10.4	68.75	101.19	36.42	40.33	98.06	41.43	30.77	24.57
X268_RS05835	516	1242372	1242887	+	cupin domain-containing protein	-0.0742627	0.760204	0.969806	-0.192764	0.484749	0.736811	-0.117732	0.642279	0.90367	144.87	124.9	129.87	97.36	108.45	117.73	65.55	116.15	128.18	292.76	298.2	282.08	217.71	287.83	278.97	197.19	239.84	308.88
X268_RS05840	429	1243014	1243442	+	lactoylglutathione lyase	0.0625954	0.835372	0.979374	0.0485918	0.875893	0.955379	-0.0182958	0.948449	0.991083	6.26	3.01	4.15	4.56	3.42	3.68	3.17	4.19	4.28	12.65	7.2	9.01	10.2	9.08	8.72	9.53	8.66	10.32
X268_RS05845	489	1243482	1243970	+	VOC family protein	0.149164	0.641649	0.949563	0.395414	0.254581	0.532915	0.248674	0.294353	0.707865	6	7.75	7.94	7.57	6.71	7.08	7.42	9.18	9.71	12.12	18.51	17.25	16.93	17.8	16.77	22.31	18.95	23.4
X268_RS05850	1170	1245222	1244053	-	hypothetical protein	-0.246081	0.389553	0.894994	-0.789444	0.105519	0.320135	-0.536779	0.232114	0.638692	4.42	2.08	3.13	2.54	1.46	2.92	0.7	3.61	0.97	8.94	4.97	6.8	5.68	3.88	6.91	2.12	7.46	2.34
X268_RS05855	702	1245926	1245225	-	FecR domain-containing protein	-0.289217	0.378298	0.894994	-1.44555	0.0012309	0.0154553	-1.14689	0.00406055	0.0458083	9.71	7.71	13.14	6.14	5.73	9.85	1.62	6.65	2.45	19.62	18.41	28.55	13.73	15.2	23.35	4.88	13.73	5.91
X268_RS05860	1431	1245978	1247408	+	phospholipid carrier-dependent glycosyltransferase	-0.235289	0.294139	0.884025	-0.304515	0.396226	0.671351	-0.0679776	0.83229	0.960809	8.52	4.76	5.22	4.96	3.85	4.45	2.64	8.01	3.33	17.22	11.36	11.34	11.09	10.23	10.54	7.93	16.55	8.01
X268_RS05865	642	1248107	1247466	-	OmpA family protein	0.452209	0.294227	0.884025	0.939623	0.0344171	0.161206	0.492922	0.0526177	0.294974	6.8	15.48	10.42	13	14.3	13.24	15.33	21.73	22.61	13.74	36.96	22.63	29.08	37.95	31.36	46.12	44.87	54.49
X268_RS05870	246	1248645	1248890	+	hypothetical protein	0.532886	0.110692	0.802517	1.15323	0.00745153	0.0583486	0.61932	0.0972622	0.421692	20.92	20.82	27.43	33.42	21.28	30.77	47.82	37.67	31.51	42.27	49.7	59.59	74.72	56.48	72.91	143.87	77.79	75.92
X268_RS05875	255	1249011	1249265	+	hypothetical protein	-0.266925	0.644821	0.949563	-0.194208	0.692233	0.866744	0.071166	0.880614	0.974765	12.84	24.95	31.48	19.65	7.78	16.41	10.46	17.4	22.06	25.94	59.56	68.37	43.94	20.65	38.88	31.47	35.93	53.16
X268_RS05880	1167	1249381	1250547	+	winged helix-turn-helix domain-containing protein	-0.031618	0.915629	0.993795	-0.153264	0.730234	0.885361	-0.123982	0.74225	0.934376	7.73	2.76	3.95	4.88	3.08	3.69	2.66	7.03	1.89	15.62	6.6	8.58	10.91	8.17	8.75	8	14.51	4.54
X268_RS05885	963	1251525	1250563	-	NAD(P)-dependent oxidoreductase	0.0604035	0.834248	0.979207	-0.0320433	0.911044	0.967805	-0.0957848	0.719018	0.922339	18.12	12.34	10.27	12.3	12.57	10.67	10.62	14.64	9.93	36.62	29.46	22.31	27.51	33.36	25.29	31.94	30.23	23.94
X268_RS05890	1035	1251670	1252704	+	substrate-binding domain-containing protein	-0.0674224	0.8174	0.977051	-0.257496	0.511519	0.757959	-0.193503	0.573667	0.881142	46.55	23.58	21.82	26.46	24.3	21.36	19.29	36.73	12.28	94.08	56.29	47.39	59.17	64.49	50.62	58.02	75.84	29.58
X268_RS05895	461	1253187	1252727	-	DUF2809 domain-containing protein	-0.316578	0.470726	0.905345	-0.113048	0.801414	0.920071	0.196561	0.568787	0.878083	11.25	3.56	3.09	5.53	3.02	3	3.43	6.94	3.29	22.73	8.51	6.71	12.36	8.02	7.1	10.33	14.34	7.92
X268_RS05900	1341	1253267	1254607	+	MFS transporter	-0.864897	0.0113791	0.493789	-0.593949	0.142669	0.38217	0.267462	0.368001	0.775416	65.72	19.2	26.43	19.37	11.67	18.76	13.5	35.24	15.51	132.8	45.84	57.42	43.3	30.96	44.46	40.61	72.76	37.38
X268_RS05905	1107	1254846	1255952	+	efflux RND transporter periplasmic adaptor subunit	0.043426	0.897118	0.988683	-0.242166	0.511335	0.757843	-0.278873	0.258184	0.670636	1041.25	1261.31	1808.4	1406	882.36	1550.48	691.62	1448.73	1175.11	2104.2	3011.3	3927.97	3143.82	2341.76	3673.84	2080.65	2991.39	2831.57
X268_RS05910	3138	1256133	1259270	+	efflux RND transporter permease subunit	0.108629	0.727215	0.966454	0.0364701	0.921157	0.971641	-0.0658632	0.80449	0.952218	557.25	690.46	794.31	769.18	467.97	772.82	385.33	863.88	781.11	1126.12	1648.42	1725.3	1719.89	1241.97	1831.18	1159.23	1783.78	1882.18
X268_RS05915	600	1259304	1259903	+	TetR/AcrR family transcriptional regulator	-0.0111907	0.960439	0.998118	-0.00430809	0.987259	0.997036	0.00488192	0.982754	0.995576	885.03	472.06	498.73	569.34	446.83	518.38	380.41	748.65	479.23	1788.51	1127.01	1083.29	1273.06	1185.88	1228.29	1144.41	1545.85	1154.76
X268_RS05920	624	1260041	1260664	+	flavin reductase family protein	-0.345727	0.362615	0.88924	-0.484042	0.188979	0.44738	-0.148044	0.568521	0.87801	143.42	40.67	53.75	45.47	53.56	46.37	39.15	53.2	46.04	289.84	97.09	116.75	101.67	142.13	109.88	117.78	109.85	110.95
X268_RS05925	2268	1260895	1263162	+	acyl-CoA dehydrogenase	0.0234995	0.929283	0.995627	0.151428	0.61805	0.826063	0.129717	0.557309	0.871734	30.55	31.74	31.47	30.21	24.27	29.94	24.34	35.6	37.2	61.73	75.78	68.36	67.55	64.42	70.94	73.22	73.52	89.65
X268_RS05930	1284	1263162	1264445	+	acetyl-CoA C-acetyltransferase	-0.0420277	0.855616	0.982139	-0.265942	0.296041	0.577593	-0.224291	0.310831	0.723686	26.96	21.24	21.13	19.47	16.73	21.94	13.67	19.17	19.22	54.49	50.7	45.89	43.54	44.41	51.99	41.12	39.58	46.31
X268_RS05935	2097	1264448	1266544	+	fatty-acid oxidation protein subunit alpha	-0.0449272	0.832134	0.979207	-0.102686	0.66668	0.852802	-0.0578564	0.773585	0.942381	37.37	28.32	29.41	28.64	22.41	28.76	20.82	31.8	28.06	75.52	67.61	63.88	64.03	59.49	68.15	62.63	65.67	67.61
X268_RS05940	408	1266566	1266973	+	acyl-CoA thioesterase	-0.0169775	0.943892	0.997767	-0.292776	0.321328	0.604439	-0.27286	0.304081	0.717265	22.74	18.16	21.93	17.46	14.19	22.15	9	18.98	18.41	45.95	43.37	47.62	39.04	37.67	52.49	27.07	39.18	44.36
X268_RS05945	192	1267199	1267390	+	hypothetical protein	0.521591	0.278837	0.884025	1.10942	0.02653	0.135823	0.590723	0.13258	0.499844	97.14	217.22	206.36	185.85	128.37	246.65	283.62	294.28	259.05	196.31	518.6	448.22	415.56	340.68	584.44	853.24	607.64	624.21
X268_RS05950	453	1267984	1267532	-	nuclear transport factor 2 family protein	-0.883295	0.00175803	0.279253	-0.879341	0.00624872	0.051111	0.0031753	0.990558	0.997627	125.93	48.16	81.35	48.07	25.47	42.78	24.82	59.93	37.26	254.49	114.99	176.69	107.49	67.58	101.36	74.67	123.75	89.78
X268_RS05955	687	1268128	1268814	+	HAD-IA family hydrolase	-0.269137	0.214641	0.872135	-0.0485262	0.871899	0.953427	0.21874	0.408194	0.792245	30.25	17.33	18.82	19.54	11.9	15.75	17	26.79	13.22	61.13	41.38	40.87	43.7	31.58	37.33	51.15	55.33	31.87
X268_RS05960	846	1268923	1269768	+	DeoR/GlpR transcriptional regulator	-0.0703666	0.734056	0.966454	-0.158243	0.504532	0.752749	-0.089184	0.676257	0.912043	28.92	18.85	25.08	20.54	16.36	22.48	17.45	22.1	18.16	58.45	44.99	54.48	45.93	43.42	53.27	52.49	45.63	43.77
X268_RS05965	426	1270197	1269772	-	type II toxin-antitoxin system VapC family toxin	0.0558457	0.803307	0.975858	-0.423645	0.201186	0.46403	-0.47858	0.0986763	0.424392	11.64	7.9	7.59	9.91	6.19	8.33	4.92	9.57	4.01	23.53	18.86	16.48	22.15	16.44	19.74	14.79	19.75	9.66
X268_RS05970	282	1270475	1270194	-	type II toxin-antitoxin system Phd/YefM family antitoxin	0.542485	0.218143	0.872229	-0.0769689	0.847353	0.941986	-0.622859	0.153138	0.537123	52.64	28.12	35.46	48.72	27.23	43.04	23.83	28.78	26	106.38	67.12	77.03	108.95	72.26	101.99	71.69	59.42	62.64
X268_RS05975	1551	1270707	1272257	+	glycerol-3-phosphate dehydrogenase	0.329434	0.310628	0.884883	0.0491204	0.906313	0.966007	-0.281577	0.430819	0.804138	1.64	0.61	1.26	1.65	0.8	1.29	0.87	1.76	0.59	3.31	1.45	2.74	3.68	2.13	3.06	2.63	3.63	1.42
X268_RS05980	1077	1272254	1273330	+	ABC transporter ATP-binding protein	0.00140805	0.996429	0.999302	-0.313087	0.356535	0.637483	-0.311224	0.342422	0.752671	1.78	1.08	1.73	1.58	0.8	1.64	0.71	1.68	1	3.61	2.59	3.75	3.53	2.12	3.88	2.14	3.47	2.41
X268_RS05985	1086	1273346	1274431	+	ABC transporter ATP-binding protein	0.284617	0.298159	0.884883	-0.166718	0.620344	0.827395	-0.447632	0.149487	0.530177	1.9	1.34	1.5	1.91	1.17	1.94	0.88	2	1	3.84	3.2	3.25	4.27	3.11	4.59	2.65	4.14	2.42
X268_RS05990	903	1274431	1275333	+	sugar ABC transporter permease	0.000424646	0.998815	0.999934	-0.122527	0.686548	0.863408	-0.121053	0.65235	0.906771	2.75	2.48	2.63	2.98	1.64	2.36	1.75	2.86	1.99	5.56	5.93	5.71	6.65	4.36	5.59	5.25	5.9	4.79
X268_RS05995	807	1275333	1276139	+	carbohydrate ABC transporter permease	0.0466212	0.904102	0.991006	-0.0370788	0.929317	0.974805	-0.0808057	0.823731	0.958068	0.93	0.96	1.32	1.04	0.7	1.2	0.64	0.97	1.25	1.88	2.29	2.87	2.33	1.85	2.85	1.92	2.01	3.01
X268_RS06000	330	1276150	1276479	+	DUF2160 domain-containing protein	0.536436	0.447176	1	0.585398	0.463263	1	0.0572455	0.935037	0.986961	1.23	2.04	1.87	1.9	2.42	2.03	1.95	3.39	0.55	2.48	4.87	4.06	4.25	6.42	4.81	5.86	7.01	1.33
X268_RS06005	1743	1276611	1278353	+	extracellular solute-binding protein	0.0764578	0.778232	0.972945	-0.175517	0.579016	0.804195	-0.248874	0.272261	0.687673	27.58	29.08	24.3	29.97	21.06	25.18	14.72	29.44	23.99	55.74	69.44	52.78	67.02	55.89	59.67	44.28	60.79	57.81
X268_RS06010	1101	1279647	1278547	-	alkene reductase	-0.056105	0.895688	0.988631	0.362793	0.423011	0.691563	0.423961	0.0851152	0.389991	28.34	63.82	60.72	49.73	44.38	41.07	49.49	68.36	74.27	57.27	152.37	131.88	111.2	117.78	97.32	148.9	141.16	178.95
X268_RS06015	504	1280329	1279826	-	DUF1993 domain-containing protein	9.30158e-05	0.999677	0.999948	0.118375	0.633494	0.833746	0.117174	0.580989	0.884572	16.28	8.69	13.68	11.33	8.99	12.3	9.73	15.34	11.76	32.9	20.74	29.71	25.34	23.87	29.15	29.28	31.68	28.33
X268_RS06020	1302	1281875	1280574	-	lytic murein transglycosylase	0.032678	0.932012	0.996094	-0.180076	0.67243	0.855105	-0.203216	0.488589	0.835078	9.02	14.82	17.08	15.17	8.08	15.78	7.62	18.74	9.45	18.22	35.38	37.1	33.93	21.45	37.39	22.92	38.7	22.76
X268_RS06025	945	1282154	1283098	+	zinc metalloprotease HtpX	0.462936	0.218726	0.872229	1.09028	0.00880097	0.0652056	0.634729	0.00682158	0.0685822	61.03	113.91	94.93	137.51	86.35	122.46	135.28	270.77	158.05	123.33	271.96	206.2	307.47	229.17	290.16	406.99	559.1	380.84
X268_RS06030	621	1283255	1283875	+	tetratricopeptide repeat protein	0.140118	0.518235	0.919983	0.351512	0.184021	0.440775	0.210368	0.374022	0.777677	9.04	6.07	7.83	8.63	5.24	8.11	8.32	10.07	7.4	18.26	14.49	17.01	19.31	13.9	19.22	25.04	20.8	17.83
X268_RS06035	357	1284244	1283888	-	hypothetical protein	-0.371719	0.252543	0.884025	-0.532526	0.0727513	0.259303	-0.161009	0.589409	0.887641	21.12	9.48	17.08	12.28	5.6	13.77	7.63	12.86	8.02	42.67	22.64	37.1	27.46	14.86	32.64	22.95	26.55	19.33
X268_RS06040	801	1285208	1284408	-	zinc-dependent peptidase	-0.659502	0.0172087	0.548736	-1.03372	0.0166272	0.0989563	-0.377014	0.302355	0.715121	67.53	26.55	33.67	23.09	18.69	24.42	6.86	21.43	26.46	136.47	63.37	73.13	51.62	49.59	57.86	20.64	44.25	63.77
X268_RS06050	1446	1287234	1285789	-	DUF2083 domain-containing protein	0.194138	0.704317	0.96374	-1.10942	0.0348426	0.162244	-1.29361	2.48303e-05	0.000649592	5.09	16.24	16.23	10.74	10.83	18.71	3.68	6.92	6.95	10.28	38.78	35.25	24.02	28.74	44.34	11.06	14.28	16.74
X268_RS06055	1635	1287466	1289100	+	isocitrate lyase	0.977518	0.473203	0.905345	-1.27358	0.0738204	0.261034	-2.23369	0.0397337	0.245568	7.75	85.96	31.85	48.22	7.37	209.18	15.54	24.48	15.77	15.67	205.22	69.18	107.82	19.55	495.64	46.75	50.55	38.01
X268_RS06060	210	1289131	1289340	+	hypothetical protein	0.928525	0.500748	0.912233	-1.59872	0.0164194	0.0984202	-2.52006	0.0343898	0.223717	39.18	170.16	57.61	97.6	6.75	361.61	18.74	25.93	33.22	79.18	406.25	125.13	218.23	17.9	856.83	56.37	53.54	80.04
X268_RS06065	555	1289525	1290079	+	hypothetical protein	0.23665	0.32183	0.885896	0.400925	0.211086	0.476124	0.161563	0.526798	0.853898	53.74	34.54	58.07	54.62	39.87	53.5	56.72	50.04	57.62	108.59	82.45	126.13	122.13	105.82	126.76	170.65	103.33	138.85
X268_RS06070	882	1291081	1290200	-	metallophosphoesterase	-0.575137	0.0680366	0.740326	-0.49653	0.137272	0.374126	0.0730245	0.768137	0.941269	12.52	4.41	5.8	5.12	3	4.47	3.74	6.03	3.86	25.3	10.54	12.59	11.44	7.97	10.6	11.24	12.46	9.3
X268_RS06075	492	1291189	1291680	+	NUDIX domain-containing protein	-0.0323229	0.926682	0.995627	0.143333	0.730229	0.885361	0.178006	0.616868	0.899784	3.88	4.69	3.82	4.43	2.68	3.56	4.23	4.81	2.7	7.84	11.19	8.29	9.9	7.12	8.44	12.73	9.94	6.5
X268_RS06080	936	1291768	1292703	+	glycosyltransferase	-0.164315	0.456763	0.905345	-0.260729	0.316035	0.59806	-0.0968879	0.673329	0.910916	21.2	11.92	13.18	13.53	8.7	13.01	7.87	15.79	10.93	42.85	28.46	28.64	30.26	23.1	30.83	23.66	32.6	26.34
X268_RS06085	516	1292759	1293274	+	N-acetyltransferase	-0.407828	0.234838	0.877386	-0.0899352	0.824404	0.929467	0.311213	0.279553	0.693983	168.83	49.8	68.81	66.87	47.8	58.8	61.29	108.54	49.35	341.18	118.9	149.46	149.52	126.85	139.33	184.38	224.12	118.93
X268_RS06090	483	1293314	1293796	+	GNAT family N-acetyltransferase	-0.452218	0.197466	0.861805	-0.219895	0.563937	0.794821	0.226191	0.433523	0.805366	12.63	3.84	6.06	5.12	3.19	5.13	4.52	7.39	4.04	25.53	9.17	13.17	11.45	8.47	12.16	13.6	15.26	9.74
X268_RS06095	2331	1296243	1293913	-	TonB-dependent receptor	0.341733	0.249469	0.884025	0.276881	0.368953	0.648518	-0.061692	0.799104	0.950536	1.26	1.19	1.63	1.58	1.12	1.89	1.16	1.85	1.59	2.54	2.85	3.53	3.53	2.97	4.47	3.48	3.81	3.84
X268_RS06100	405	1296848	1296444	-	DUF2946 domain-containing protein	0.260256	0.343987	0.885896	-0.216648	0.497711	0.746481	-0.47249	0.0621424	0.324447	19.88	17.74	24.83	25.69	16.3	23.53	9.75	21.67	17.19	40.18	42.36	53.93	57.43	43.26	55.75	29.34	44.75	41.42
X268_RS06105	2064	1299131	1297068	-	hypothetical protein	0.582271	0.0246432	0.585214	0.759252	0.0100836	0.0714541	0.174912	0.511072	0.847413	124.85	107.25	120.4	173.68	150.22	132.27	186.79	196.29	152.76	252.3	256.06	261.52	388.34	398.67	313.41	561.93	405.31	368.1
X268_RS06110	2814	1302075	1299262	-	DUF4159 domain-containing protein	0.558243	0.0194496	0.548736	0.784383	0.0137801	0.0879357	0.224736	0.387645	0.785082	76.62	64.7	85.42	120.56	81.55	91.48	128.43	125.54	95.38	154.83	154.47	185.53	269.58	216.43	216.76	386.35	259.22	229.83
X268_RS06115	945	1303016	1302072	-	DUF58 domain-containing protein	0.488774	0.127719	0.819544	0.555786	0.122987	0.351948	0.0672497	0.793843	0.948945	119.72	158.44	153.01	203.47	173.1	161.92	194.6	188.73	193.39	241.93	378.25	332.34	454.95	459.41	383.68	585.43	389.69	466
X268_RS06120	999	1304014	1303016	-	MoxR family ATPase	0.473823	0.176235	0.839891	0.715956	0.0665199	0.24591	0.243533	0.342608	0.752671	379.96	564.36	622.91	699.62	629.02	620.97	786.08	754.56	839.88	767.83	1347.37	1352.99	1564.35	1669.4	1471.38	2364.84	1558.06	2023.8
X268_RS06125	612	1304275	1304886	+	DUF1285 domain-containing protein	0.070317	0.791262	0.974083	0.30139	0.283392	0.565428	0.225245	0.339505	0.750823	40.5	19.05	21.34	24.64	22.59	22.36	25.8	32.48	25.66	81.85	45.49	46.36	55.1	59.95	52.99	77.61	67.07	61.83
X268_RS06130	672	1304883	1305554	+	CoA pyrophosphatase	0.0568731	0.803836	0.975858	0.295676	0.264113	0.542397	0.235809	0.319083	0.73137	41.77	26.49	26.1	31.49	25.19	26.04	29.84	41.94	28.28	84.42	63.23	56.69	70.41	66.84	61.71	89.76	86.59	68.15
X268_RS06135	264	1305551	1305814	+	hypothetical protein	0.162908	0.850916	1	0.283783	0.647199	1	0.117767	0.879	0.974091	14.01	7.04	7.3	12.98	2.42	3.28	6.23	7.57	12.31	28.31	16.81	15.85	29.02	6.42	7.76	18.74	15.63	29.67
X268_RS06140	1269	1305825	1307093	+	CCA tRNA nucleotidyltransferase	0.0676752	0.786127	0.974083	-0.0215368	0.939532	0.978354	-0.091694	0.703123	0.918692	13.28	6.06	7.76	9.64	5.61	8.76	6.3	10.79	6.31	26.83	14.46	16.86	21.56	14.88	20.77	18.94	22.29	15.19
X268_RS06145	81	1307090	1307170	+	sulfite exporter TauE/SafE family protein	-0.0403482	0.90597	0.991006	0.382486	0.338222	0.619643	0.423542	0.272669	0.687733	26.99	16.96	19.28	16.95	14.02	18.03	14.75	32.53	15.83	54.54	40.49	41.88	37.91	37.22	42.72	44.38	67.17	38.15
X268_RS06150	900	1308107	1307208	-	helix-turn-helix domain-containing protein	0.348131	0.144643	0.819544	0.279611	0.272244	0.552438	-0.0680655	0.771516	0.941556	11.01	7.71	10.75	10.54	9.94	11.46	7.7	12.98	11.76	22.26	18.42	23.36	23.57	26.39	27.16	23.17	26.79	28.33
X268_RS06155	888	1308492	1309379	+	outer membrane beta-barrel protein	0.468555	0.289141	0.884025	0.158763	0.744818	0.893191	-0.30473	0.462614	0.819755	0.37	0.53	0.52	0.51	0.61	0.61	0.29	0.49	0.72	0.76	1.27	1.13	1.13	1.63	1.45	0.88	1.01	1.74
X268_RS06160	779	1309564	1310342	+	TSUP family transporter	-0.444796	0.348336	0.885896	0.298726	0.632865	0.833423	0.736484	0.135615	0.507099	72.32	19.1	14.46	30.86	16.1	15.18	27.29	74.23	10.15	146.14	45.61	31.42	68.99	42.73	35.97	82.09	153.26	24.46
X268_RS06165	516	1311019	1310504	-	hypothetical protein	-0.437815	0.0849118	0.776668	-0.611977	0.0260672	0.134121	-0.179453	0.430822	0.804138	23.82	10.65	13.86	12.5	7.87	9.47	7.53	9.53	9.81	48.14	25.42	30.1	27.96	20.89	22.43	22.64	19.68	23.64
X268_RS06170	167	1311220	1311386	+	sulfite exporter TauE/SafE family protein	0.217784	0.449332	0.903467	0.536749	0.126945	0.356843	0.316106	0.288087	0.702367	5.44	5.15	4.3	5.76	4.71	4.56	6.71	5.51	6.5	10.99	12.29	9.33	12.87	12.5	10.8	20.19	11.38	15.67
X268_RS06175	243	1311695	1311453	-	DUF1127 domain-containing protein	0	1	1	0	1	1	0	1	1	0	0	3.01	0	0	0	2.38	0	2.49	0	0	6.54	0	0	0	7.16	0	6.01
X268_RS06180	1575	1311855	1313429	+	adenylate cyclase 3	0.154128	0.56655	0.936127	0.284825	0.353429	0.635327	0.123372	0.626148	0.901725	9.04	3.73	5.1	6.91	4.69	4.9	6.32	6.5	5.51	18.26	8.92	11.07	15.46	12.45	11.6	19	13.42	13.28
X268_RS06185	204	1313850	1313647	-	DUF2158 domain-containing protein	0	1	1	0	1	1	0	1	1	0	0	0	0	0	0	0	0	0	0	0	0	0	0	0	0	0	0
X268_RS06190	453	1314486	1314034	-	GNAT family N-acetyltransferase	0.216923	0.689687	0.95991	0.415162	0.422119	0.691171	0.20526	0.627786	0.901725	0.47	1.04	0.99	0.62	0.8	1.22	0.65	1.35	1.2	0.96	2.49	2.16	1.39	2.11	2.88	1.95	2.8	2.89
X268_RS06195	2181	1314805	1316985	+	PAS domain S-box protein	0.330688	0.534989	0.929274	0.291301	0.603151	0.817721	-0.0316123	0.919513	0.982245	0.79	2.91	2.95	3.05	1.54	3.56	2.04	2.46	3.53	1.59	6.95	6.4	6.82	4.09	8.43	6.15	5.07	8.51
X268_RS06200	372	1316978	1317349	+	response regulator	0.230456	0.714008	1	0.00190901	0.997558	1	-0.228057	0.698425	0.918411	1.49	2.44	2.74	2.5	1.02	3.37	1.88	2.09	1.31	3.01	5.84	5.94	5.6	2.7	8	5.66	4.32	3.16
X268_RS06205	753	1318275	1317523	-	HAD-IA family hydrolase	0.300211	0.491651	0.907718	-0.776777	0.0241628	0.126869	-1.07788	0.00500403	0.0537124	6.85	2.27	4.43	5.97	1.71	6.63	1.59	2.88	2.29	13.83	5.42	9.63	13.34	4.54	15.7	4.78	5.94	5.52
X268_RS06210	888	1319159	1318272	-	oxygen-dependent coproporphyrinogen oxidase	-0.184321	0.555848	0.934761	0.00564405	0.988391	0.997107	0.18708	0.540428	0.862204	21.41	8.46	8.63	11.45	6.72	9.92	7.88	18.38	7.51	43.27	20.2	18.74	25.59	17.84	23.52	23.7	37.96	18.09
X268_RS06215	633	1319811	1319179	-	7-carboxy-7-deazaguanine synthase	-0.454083	0.194019	0.861805	-0.164928	0.683495	0.861961	0.281687	0.358156	0.767104	26.91	8.01	11.95	10.15	6.46	11.22	11.19	15.08	7.5	54.38	19.12	25.95	22.7	17.15	26.6	33.67	31.14	18.07
X268_RS06220	459	1320289	1319831	-	tRNA (cytidine(34)-2'-O)-methyltransferase	-0.515349	0.279769	0.884025	-0.144894	0.783278	0.913502	0.36178	0.340681	0.750823	15.27	2.73	5.07	5.04	2.55	5.24	4.6	8.98	3.05	30.87	6.51	11	11.27	6.77	12.41	13.84	18.54	7.34
X268_RS06225	531	1320568	1321098	+	ubiquinol-cytochrome c reductase iron-sulfur subunit	-0.342065	0.238395	0.880646	-0.32935	0.276298	0.556395	0.00952723	0.968322	0.991413	190.5	74.9	94.82	84.35	54.3	97.48	54.26	103.14	89.09	384.96	178.82	205.96	188.6	144.1	230.97	163.25	212.97	214.68
X268_RS06230	2073	1321161	1323233	+	cytochrome C	-0.377428	0.149788	0.821705	-0.0860926	0.77452	0.908579	0.289566	0.196118	0.596673	448.68	242.55	211.97	218.85	157.23	211.06	169.87	352.03	244.1	906.72	579.06	460.42	489.34	417.29	500.1	511.04	726.89	588.18
X268_RS06235	675	1323414	1324088	+	dienelactone hydrolase family protein	-0.0618769	0.789991	0.974083	0.0388885	0.882466	0.958299	0.0988236	0.692105	0.916486	279.96	210.24	240.26	196.68	199.06	196.96	175.11	217.8	265.26	565.75	501.92	521.85	439.78	528.31	466.7	526.81	449.72	639.19
X268_RS06240	2166	1324401	1326566	+	anthranilate synthase component I	-0.0857535	0.676356	0.955223	-0.122238	0.586154	0.810022	-0.0364595	0.864455	0.9706	39.09	23.22	29.78	26.91	18.54	29.02	18.54	32.63	25.26	78.99	55.42	64.68	60.17	49.2	68.76	55.79	67.37	60.86
X268_RS06245	540	1326639	1327178	+	adenine phosphoribosyltransferase	-0.146332	0.465435	0.905345	-0.169507	0.464031	0.721999	-0.0250148	0.905932	0.978035	73.04	42.81	53.32	45.06	37.65	46.23	32.67	50.49	49.19	147.61	102.2	115.82	100.74	99.93	109.55	98.28	104.24	118.54
X268_RS06250	333	1327516	1327184	-	GIY-YIG nuclease family protein	0.205714	0.434226	0.90024	0.00847583	0.977965	0.992386	-0.196976	0.415188	0.795478	5.98	5.82	5.93	7.19	4.42	6.6	5.19	5.69	5.11	12.09	13.91	12.88	16.07	11.74	15.63	15.6	11.74	12.31
X268_RS06255	669	1328265	1327597	-	hypothetical protein	0.180578	0.403203	0.897299	0.509473	0.0340057	0.160752	0.32912	0.113322	0.456982	20.56	16.01	17.82	20.14	15.42	17.57	17.43	27.89	23.93	41.55	38.23	38.7	45.03	40.91	41.63	52.42	57.59	57.67
X268_RS06260	753	1329078	1328326	-	hypothetical protein	-0.118734	0.634546	0.949563	-0.424139	0.167207	0.417696	-0.301889	0.242884	0.652009	68.41	60.54	74.91	54.98	42.98	66.51	27.56	56.2	56	138.24	144.54	162.71	122.94	114.07	157.59	82.91	116.05	134.94
X268_RS06265	1215	1330501	1329287	-	M48 family metallopeptidase	0.341158	0.154557	0.823841	0.289684	0.300217	0.581188	-0.0526918	0.828862	0.960143	2.32	1.73	1.9	2.67	1.73	2.17	1.84	2.24	2.41	4.68	4.14	4.13	5.98	4.58	5.15	5.54	4.62	5.81
X268_RS06275	561	1331192	1330632	-	LemA family protein	-0.0493526	0.861081	0.983052	0.119191	0.710109	0.874953	0.171152	0.446041	0.812087	60.37	69.6	74.01	59.08	47.11	68.52	50.04	69.23	80.39	121.99	166.16	160.74	132.11	125.04	162.35	150.55	142.94	193.71
X268_RS06280	978	1332308	1331331	-	SAM-dependent methyltransferase	-0.281737	0.501485	0.912655	-0.282892	0.556336	0.789392	-8.04636e-05	0.999855	0.999855	1.89	0.55	1.13	1.06	0.4	1.01	0.46	1.62	0.55	3.81	1.32	2.45	2.36	1.06	2.4	1.38	3.34	1.32
X268_RS06285	3465	1335885	1332421	-	chromosome segregation protein SMC	0.0569778	0.831006	0.979207	-0.129665	0.671236	0.85506	-0.181598	0.526007	0.853373	60.23	50.71	57.4	58.91	32.08	65.81	32.14	75.13	39.33	121.72	121.08	124.68	131.73	85.14	155.93	96.69	155.14	94.78
X268_RS06290	672	1336775	1336104	-	DsbA family protein	0.332312	0.134232	0.819544	0.696062	0.0164731	0.0985422	0.362113	0.126913	0.488061	111.19	94.38	110.97	130.06	100.08	115.31	143.82	142.82	158.82	224.69	225.33	241.03	290.82	265.6	273.23	432.67	294.9	382.71
X268_RS06295	498	1337395	1336898	-	DUF721 domain-containing protein	0.0741232	0.75566	0.969799	0.360516	0.171269	0.423598	0.281157	0.25549	0.666961	46.73	26.59	29.77	33.91	29.26	27.36	36.62	39.86	36.3	94.43	63.49	64.67	75.82	77.67	64.82	110.16	82.3	87.48
X268_RS06300	1101	1337556	1338656	+	A/G-specific adenine glycosylase	-0.335227	0.119616	0.818982	-0.466514	0.191169	0.450066	-0.130652	0.681272	0.914418	16.06	8.92	10.16	8.79	6.49	8.27	5.35	13.08	4.8	32.45	21.29	22.06	19.65	17.22	19.6	16.09	27.02	11.56
X268_RS06305	420	1338723	1339142	+	PaaI family thioesterase	0.0235985	0.92895	0.995627	-0.222392	0.540555	0.779832	-0.242827	0.42461	0.801504	5.05	4.9	4.68	4.64	3.58	4.88	3.56	5.63	2.39	10.2	11.7	10.17	10.38	9.51	11.56	10.72	11.62	5.76
X268_RS06310	1278	1340647	1339370	-	flavin-dependent oxidoreductase	-0.151351	0.53336	0.929177	-0.347291	0.208054	0.472411	-0.192791	0.379604	0.78263	15.72	13.62	17.25	13.04	9.75	14.02	8.07	14.99	10.98	31.78	32.51	37.47	29.17	25.87	33.22	24.28	30.96	26.45
X268_RS06315	621	1340775	1341395	+	glutathione S-transferase family protein	0.0552612	0.850168	0.981223	-0.0570363	0.874133	0.954593	-0.110924	0.66846	0.909363	33.51	36.71	48.35	39.29	30.5	39.61	29.2	30.76	43.63	67.71	87.64	105.03	87.85	80.94	93.85	87.84	63.51	105.12
X268_RS06320	924	1342459	1341536	-	LysR family transcriptional regulator	0.468933	0.0883606	0.782653	0.19406	0.478271	0.733198	-0.273984	0.304262	0.717265	2.18	1.55	2.01	3.21	1.5	2.31	1.48	2.6	1.89	4.41	3.69	4.36	7.18	3.98	5.47	4.46	5.37	4.55
X268_RS06325	444	1342551	1342994	+	SnoaL-like domain-containing protein	-0.234801	0.506174	0.913336	-0.384187	0.408347	0.680293	-0.152173	0.704464	0.918692	11.16	15.26	12.64	10.13	10.4	8.09	8.64	4.65	11.56	22.56	36.44	27.46	22.65	27.61	19.18	25.98	9.59	27.85
X268_RS06330	162	1343051	1343212	+	DUF1127 domain-containing protein	-0.513456	0.355694	0.886506	0.440363	0.415534	0.685982	0.952973	0.0797603	0.377788	2.63	3.84	3.15	2.8	1.15	1.78	4.26	3.36	2.44	5.31	9.17	6.84	6.25	3.05	4.22	12.82	6.95	5.87
X268_RS06335	2010	1343594	1345603	+	HAMP domain-containing protein	0.00936057	0.974092	0.998887	-0.249036	0.47604	0.732	-0.262862	0.361535	0.76941	82.78	31.86	40.89	42.01	38.72	46.29	21.71	43.07	49.1	167.28	76.06	88.81	93.94	102.77	109.67	65.32	88.93	118.32
X268_RS06340	681	1346343	1345663	-	glutathione S-transferase family protein	-0.212266	0.445875	0.902181	-0.548009	0.0321812	0.154682	-0.339822	0.182268	0.580089	19.25	8.73	11.64	9.74	9.76	8.35	5.83	9.88	8.14	38.9	20.83	25.27	21.79	25.89	19.79	17.53	20.4	19.61
X268_RS06345	327	1346797	1346471	-	hypothetical protein	0.684388	0.0631564	0.737374	1.8333	0.000471147	0.00706919	1.13284	0.0162151	0.131258	6.85	3.18	4.43	7.8	6.15	5.03	19.31	7.65	10.36	13.85	7.6	9.62	17.44	16.31	11.92	58.08	15.79	24.97
X268_RS06350	1131	1348053	1346923	-	site-specific DNA-methyltransferase	-0.143354	0.570924	0.93792	-0.293861	0.291006	0.572961	-0.154223	0.477627	0.828966	96.23	39.92	55.25	51.4	41.95	49.11	31.26	55.94	48.54	194.46	95.29	120	114.94	111.33	116.37	94.05	115.5	116.97
X268_RS06355	942	1348471	1349412	+	metalloprotease	0.245002	0.312531	0.884883	0.720077	0.0109767	0.0752491	0.475602	0.018517	0.143478	80.73	78.22	82.86	98.21	67.84	87.88	108.3	130.84	122.32	163.13	186.74	179.98	219.6	180.06	208.23	325.81	270.17	294.74
X268_RS06360	564	1349560	1350123	+	molybdenum cofactor biosynthesis protein B	0.115001	0.661443	0.952328	0.410682	0.207988	0.472411	0.295854	0.218431	0.622785	31.3	33.29	33.35	35.35	25.51	33.55	36.12	36.41	45	63.26	79.47	72.43	79.04	67.69	79.5	108.67	75.18	108.44
X268_RS06365	930	1351215	1350286	-	MarR family transcriptional regulator	0.0528407	0.896116	0.988671	0.434901	0.290595	0.572471	0.386509	0.231414	0.637875	6.47	9.47	12.28	6.78	6.94	12.61	9.34	10.83	15.25	13.07	22.62	26.67	15.16	18.43	29.87	28.11	22.36	36.74
X268_RS06370	576	1351854	1351279	-	glycosyl transferase	0.100533	0.772022	0.970232	-0.235405	0.526687	0.769599	-0.342662	0.282353	0.697567	16.66	5.79	11.89	13.81	5.88	11.37	8.73	7.75	7.07	33.66	13.83	25.83	30.88	15.6	26.95	26.25	16	17.04
X268_RS06375	840	1352175	1353014	+	RMD1 family protein	0.00288178	0.991017	0.998996	0.112605	0.68196	0.861417	0.107814	0.63634	0.903514	7.61	5.35	4.6	6.47	3.93	4.86	4.89	6.89	5.12	15.38	12.77	9.98	14.46	10.44	11.51	14.7	14.23	12.34
X268_RS06380	1611	1354618	1353008	-	pyruvate%2C phosphate dikinase	0.00596537	0.984585	0.998887	0.0851026	0.817075	0.926312	0.0817897	0.77618	0.943009	1.49	1.67	1.39	1.69	1.01	1.43	1.03	1.5	1.97	3	3.99	3.02	3.77	2.68	3.39	3.1	3.1	4.75
X268_RS06385	1929	1356557	1354629	-	hypothetical protein	-0.0460554	0.861696	0.983052	1.55735	4.73679e-06	0.000142442	1.60566	1.83764e-08	9.50358e-07	1.69	1.57	1.73	1.62	1.21	1.43	2.85	4.72	6.04	3.42	3.75	3.75	3.63	3.2	3.38	8.58	9.74	14.56
X268_RS06390	1191	1357830	1356640	-	acetate/propionate family kinase	0.282256	0.203722	0.865756	-0.199502	0.56405	0.794823	-0.479965	0.112041	0.454324	8.11	6.32	6.54	8.33	5.7	8.24	3.05	5.95	7.74	16.39	15.1	14.2	18.62	15.12	19.53	9.17	12.29	18.65
X268_RS06395	2415	1360246	1357832	-	phosphoketolase	0.0690599	0.817979	0.977051	1.45214	0.000872487	0.0116283	1.38759	8.55012e-05	0.00191434	14.13	15.72	20.39	17.85	11.35	18.37	21.67	39.9	67.99	28.55	37.52	44.29	39.92	30.11	43.54	65.18	82.39	163.84
X268_RS06400	1167	1360456	1361622	+	PA0069 family radical SAM protein	0.126071	0.696014	0.962528	-0.169583	0.882617	0.958299	-0.290678	0.798617	0.950449	167.92	54.92	82.71	129.38	64.86	82.12	31.23	221.17	6.75	339.34	131.13	179.64	289.3	172.14	194.58	93.96	456.69	16.27
X268_RS06405	456	1361645	1362100	+	VOC family protein	0.0109332	0.976992	0.998887	0.190146	0.868607	0.951717	0.183873	0.874294	0.973309	60.77	20.26	30.68	47.97	20.42	24.12	13.55	99.22	3.27	122.8	48.36	66.64	107.26	54.21	57.15	40.77	204.88	7.87
X268_RS06410	855	1362174	1363028	+	ribonuclease HII	-0.0385548	0.885802	0.988479	-0.307198	0.465027	0.722893	-0.265804	0.487187	0.834149	84.43	38.81	53.05	57.67	29.97	58.44	25.42	81.03	23.31	170.62	92.66	115.23	128.96	79.54	138.48	76.47	167.32	56.17
X268_RS06415	1509	1363198	1364706	+	hypothetical protein	-0.325354	0.255054	0.884025	-0.187791	0.643718	0.838977	0.136345	0.689722	0.916156	11.97	4.82	5.6	6.26	3.47	5.27	4.06	10.34	3.3	24.2	11.51	12.17	13.99	9.2	12.48	12.23	21.35	7.96
X268_RS06420	807	1365643	1364837	-	uracil-DNA glycosylase	-0.185558	0.61784	0.947952	-0.0230447	0.963687	0.987394	0.156805	0.703201	0.918692	49.87	13.76	18.92	27.36	14.3	17.27	19.15	40.76	9.05	100.78	32.84	41.1	61.17	37.96	40.91	57.6	84.17	21.8
X268_RS06425	1662	1365779	1367440	+	electron transfer flavoprotein-ubiquinone oxidoreductase	-0.440465	0.195277	0.861805	-0.136892	0.738657	0.889752	0.301471	0.354809	0.763288	69.24	21.05	29.76	30.94	15.07	27.23	19.2	55.08	22.2	139.93	50.25	64.64	69.18	39.99	64.52	57.76	113.72	53.49
X268_RS06430	1797	1367749	1369545	+	tetratricopeptide repeat protein	0.24857	0.36659	0.89235	0.452512	0.165929	0.416247	0.206147	0.37132	0.777241	150.39	167.12	175.92	195.24	136.75	194.1	161.84	212.7	252.4	303.91	398.99	382.11	436.56	362.93	459.93	486.88	439.18	608.18
X268_RS06435	885	1369618	1370502	+	4-(cytidine 5'-diphospho)-2-C-methyl-D-erythritol kinase	0.196546	0.425014	0.899225	0.204258	0.429397	0.696654	0.00725225	0.977326	0.994341	22.51	14.83	19.72	24.63	11.8	21.03	18.12	23.55	16.3	45.49	35.42	42.83	55.07	31.32	49.82	54.5	48.63	39.27
X268_RS06440	879	1371493	1370615	-	alpha/beta hydrolase	-0.595408	0.0928807	0.786029	-0.83252	0.0411131	0.179965	-0.241298	0.405596	0.791878	18.22	4.97	7.69	6.47	4.22	5.79	3.17	7.84	3.82	36.82	11.86	16.71	14.46	11.21	13.72	9.52	16.18	9.22
X268_RS06445	633	1372118	1371486	-	LysE family translocator	-0.442939	0.0832015	0.773373	-0.330131	0.311481	0.592807	0.110642	0.692057	0.916486	34.65	15.79	19.78	15.61	10.82	16.66	12.74	23.68	11.41	70.03	37.69	42.96	34.91	28.72	39.48	38.32	48.9	27.5
X268_RS06450	1263	1373425	1372163	-	beta-ketoacyl-ACP synthase II	0.266774	0.27359	0.884025	-0.0208053	0.939068	0.978256	-0.285889	0.166341	0.554646	7.95	6.08	9.1	9.35	6.14	8.86	5.56	8.66	6.53	16.07	14.51	19.77	20.91	16.3	21	16.72	17.88	15.73
X268_RS06455	516	1373942	1373427	-	helix-turn-helix transcriptional regulator	-0.126321	0.686329	0.958854	-0.181248	0.540359	0.779832	-0.0567443	0.849956	0.964353	9.16	4.99	7.03	5.43	3.55	7.56	4.44	5.61	5.56	18.51	11.9	15.27	12.15	9.43	17.92	13.37	11.58	13.4
X268_RS06465	1008	1375237	1374230	-	polyprenyl synthetase family protein	0.142051	0.484182	0.906998	0.186545	0.392798	0.66855	0.0423237	0.836667	0.961051	141.16	89.87	105.18	121.21	94.42	100.48	94.24	131.51	116.19	285.27	214.56	228.45	271.03	250.59	238.07	283.5	271.55	279.97
X268_RS06470	228	1375371	1375598	+	DUF2007 domain-containing protein	0.229398	0.560397	0.935696	0.650562	0.066149	0.244919	0.416887	0.305939	0.718903	110.83	76.51	88.68	103.97	59.93	73.23	105.08	99.78	106.15	223.97	182.65	192.61	232.48	159.06	173.51	316.11	206.03	255.78
X268_RS06475	765	1375591	1376355	+	methyltransferase	-0.0648146	0.820934	0.97808	0.0414677	0.897566	0.964096	0.10468	0.725877	0.925937	9.29	4.11	6.16	6.55	3.18	6.22	5.04	8.38	4.09	18.78	9.81	13.37	14.65	8.44	14.73	15.18	17.3	9.85
X268_RS06480	909	1376571	1377479	+	S49 family peptidase	-0.112592	0.63128	0.949563	-0.298483	0.220732	0.489033	-0.185992	0.427247	0.802904	57.52	30.97	44.64	35.95	25.34	43.56	22.11	39.67	34.29	116.25	73.94	96.97	80.38	67.25	103.21	66.5	81.92	82.62
X268_RS06485	192	1377585	1377776	+	hypothetical protein	0.559596	0.126098	0.819544	0.948318	0.00870002	0.0646584	0.392517	0.172574	0.563724	3864.04	6131.14	4969.55	6673.46	6222.7	5347.96	5461.89	9997.77	8216.45	7808.61	14637.7	10794.2	14921.9	16514.8	12671.9	16431.4	20643.8	19798.5
X268_RS06490	939	1377987	1378925	+	glycine--tRNA ligase subunit alpha	0.25254	0.335422	0.885896	0.13733	0.564487	0.795125	-0.114863	0.643892	0.90367	20.78	13.88	19.32	24.77	11.16	20.85	14.86	21.32	16.64	42	33.14	41.97	55.38	29.63	49.4	44.71	44.03	40.1
X268_RS06495	2112	1378925	1381036	+	glycine--tRNA ligase subunit beta	0.127609	0.551724	0.933707	0.0963874	0.70075	0.870253	-0.0296367	0.89362	0.976541	41.95	31.74	35.63	41.68	24.54	39.11	28.42	48.87	30.53	84.78	75.77	77.38	93.2	65.13	92.67	85.5	100.91	73.57
X268_RS06500	354	1381578	1381225	-	DUF1236 domain-containing protein	0.187622	0.852172	0.981538	0.658285	0.360988	0.641248	0.478806	0.0558871	0.304873	6.16	73.26	31.99	50.71	36.46	41.06	54	55.88	73.25	12.45	174.9	69.48	113.39	96.77	97.29	162.45	115.39	176.5
X268_RS06505	156	1381806	1381961	+	DUF3096 domain-containing protein	-0.0334187	0.921921	0.995627	0.139378	0.667803	0.853172	0.175378	0.611109	0.896827	59.7	48.52	60.47	46.93	27.97	60.66	34.6	66.72	44.37	120.65	115.84	131.35	104.94	74.22	143.74	104.09	137.76	106.92
X268_RS06510	2928	1382058	1384985	+	pyruvate%2C phosphate dikinase	0.0794871	0.749425	0.968709	0.290766	0.283465	0.565428	0.212224	0.337211	0.749169	212.15	186.51	177.9	191.39	132.18	215.96	172.15	237.64	237.99	428.73	445.28	386.42	427.96	350.8	511.71	517.9	490.7	573.47
X268_RS06520	1455	1385519	1386973	+	cell wall hydrolase	0.178654	0.404588	0.897299	0.0665556	0.783858	0.913562	-0.116337	0.580033	0.883886	12.55	6.53	8.15	10.61	7.25	8.21	7.6	9.29	8.01	25.37	15.58	17.7	23.72	19.25	19.46	22.85	19.19	19.29
X268_RS06525	879	1387916	1387038	-	carboxylating nicotinate-nucleotide diphosphorylase	-0.0470849	0.882324	0.986833	-0.224092	0.396953	0.671566	-0.18093	0.530462	0.856828	64.32	39.23	35.31	36.89	42.94	30.61	26.47	42.4	37.57	129.98	93.66	76.69	82.5	113.95	72.53	79.63	87.55	90.52
X268_RS06530	1599	1389526	1387928	-	L-aspartate oxidase	0.0149288	0.948516	0.998118	-0.237311	0.317011	0.599431	-0.255424	0.222067	0.627513	131.32	62.44	92.61	87.3	74.06	78.69	56.06	86.2	70.79	265.37	149.07	201.16	195.21	196.55	186.45	168.66	178	170.57
X268_RS06535	1104	1390709	1389606	-	quinolinate synthase NadA	-0.0703638	0.832795	0.979207	-0.30615	0.248204	0.524784	-0.238165	0.446744	0.81238	411.61	289.64	257.33	230.45	311.91	209.15	160.56	290.04	252.39	831.79	691.5	558.94	515.28	827.79	495.57	483.03	598.88	608.17
X268_RS06540	1254	1391048	1392301	+	MFS transporter	-0.0765218	0.772764	0.970232	-0.191548	0.522002	0.765881	-0.117974	0.628934	0.901725	64.03	33.53	31.38	39	31.11	31.78	25.42	47.77	27.21	129.39	80.05	68.16	87.2	82.56	75.31	76.47	98.65	65.57
X268_RS06545	987	1392343	1393329	+	oxidoreductase	-0.219845	0.339724	0.885896	-0.393621	0.162177	0.410509	-0.175249	0.465679	0.822005	185.09	95.09	105.09	97.72	80.06	98.27	60.96	126.8	73.84	374.03	227.03	228.27	218.51	212.48	232.84	183.39	261.81	177.92
X268_RS06550	600	1393443	1394042	+	hypothetical protein	-0.0068006	0.973382	0.998887	0.024041	0.931233	0.975694	0.0307417	0.902822	0.977516	717.05	465.07	480.92	514.41	420.31	461.1	353.01	733.85	406.02	1449.05	1110.33	1044.6	1150.23	1115.48	1092.58	1061.98	1515.29	978.34
X268_RS06555	246	1394207	1394452	+	hypothetical protein	0.244226	0.575407	0.93843	-0.0259268	0.961279	0.98674	-0.27737	0.538611	0.86083	23.16	6.17	9.38	15.99	10.29	9.59	7.76	17.01	4.39	46.8	14.73	20.38	35.75	27.31	22.72	23.36	35.12	10.58
X268_RS06560	1737	1394659	1396395	+	HAMP domain-containing protein	-0.0922074	0.767698	0.970232	-0.251258	0.537672	0.778026	-0.159679	0.651288	0.906771	8.43	3.05	4.3	5.28	2.48	4.69	2.63	6.95	2.29	17.04	7.28	9.33	11.81	6.59	11.12	7.91	14.36	5.51
X268_RS06565	1971	1396591	1398561	+	HAMP domain-containing protein	-0.175578	0.69548	0.962528	-0.140635	0.851339	0.943112	0.0399695	0.970959	0.991647	0.9	0.29	0.49	0.76	0.2	0.31	0.17	1.24	0.06	1.81	0.69	1.06	1.71	0.54	0.74	0.51	2.55	0.15
X268_RS06570	1689	1398812	1400500	+	methyl-accepting chemotaxis protein	-0.300875	0.165256	0.833032	-0.264183	0.407498	0.679443	0.0366372	0.899407	0.976927	13.38	7.63	9.14	7.34	5.38	8.12	4.1	8.94	9.67	27.05	18.22	19.85	16.41	14.28	19.24	12.33	18.46	23.3
X268_RS06575	2724	1403227	1400504	-	DUF2339 domain-containing protein	0.131043	0.578924	0.938994	0.416727	0.109113	0.326883	0.282585	0.226493	0.63243	7.71	4.78	4.8	6.18	4.94	4.93	6.25	8.62	5.74	15.58	11.4	10.43	13.81	13.12	11.68	18.81	17.79	13.84
X268_RS06580	969	1404339	1403371	-	NAD regulator	-0.0794464	0.752521	0.968709	0.0733762	0.79699	0.91837	0.147832	0.553684	0.869479	36.27	18.05	20.34	20.26	18.68	19.35	21.33	27.88	18.18	73.3	43.08	44.19	45.3	49.57	45.85	64.17	57.56	43.81
X268_RS06585	507	1404865	1404359	-	protein tyrosine phosphatase	0.126676	0.626468	0.949563	0.0320775	0.903267	0.965045	-0.0985973	0.66794	0.909231	95.42	44.52	62.94	76.16	43.66	65.9	49.02	63.64	58.76	192.84	106.29	136.7	170.3	115.87	156.15	147.48	131.42	141.59
X268_RS06595	615	1405630	1405016	-	HD family hydrolase	-0.13235	0.734137	0.966454	-0.212725	0.609483	0.822024	-0.0870552	0.76121	0.939692	16.55	4.21	6.1	7.99	5.81	5.6	4.69	9.61	5	33.44	10.06	13.24	17.86	15.43	13.26	14.12	19.84	12.04
X268_RS06600	627	1406253	1405627	-	DNA-3-methyladenine glycosylase I	-0.27774	0.465656	0.905345	-0.187309	0.643798	0.838977	0.0833606	0.731339	0.929706	71.3	16.54	30.75	29.57	23	24.65	21.03	39.93	24.32	144.1	39.48	66.78	66.12	61.03	58.4	63.27	82.44	58.59
X268_RS06605	876	1407125	1406250	-	folate-binding protein YgfZ	0.0256755	0.938944	0.996094	0.416749	0.164345	0.414014	0.384073	0.182164	0.580089	248.19	121.07	110.54	132.43	152.83	107.63	164.24	218.14	163.14	501.54	289.05	240.1	296.12	405.61	255.04	494.08	450.43	393.11
X268_RS06610	1335	1407227	1408561	+	dihydroorotase	-0.333977	0.206131	0.866337	-0.134337	0.65874	0.847553	0.196974	0.395371	0.788969	41.7	17.84	20.41	19.93	13.78	19.01	14.26	30.27	19.69	84.27	42.6	44.33	44.56	36.56	45.03	42.89	62.5	47.44
X268_RS06615	870	1408735	1409604	+	sulfurtransferase	-0.402101	0.0450694	0.683983	-0.253706	0.359184	0.639313	0.148511	0.542807	0.863358	19.85	14	15.46	12.27	8.48	11.54	8.19	13.85	15.3	40.11	33.42	33.58	27.43	22.5	27.35	24.64	28.6	36.87
X268_RS06620	693	1409724	1410416	+	RNA polymerase sigma factor	0.0191768	0.935422	0.996094	-0.0444758	0.870771	0.952922	-0.064442	0.797866	0.950449	7.78	4.95	6.16	5.85	4.25	6.26	3.82	5.88	6.36	15.71	11.81	13.37	13.08	11.27	14.84	11.49	12.15	15.32
X268_RS06625	534	1410505	1411038	+	DUF4142 domain-containing protein	0	1	1	0	1	1	0	1	1	0.09	0.04	0.25	0.12	0	0.04	0.12	0.16	0	0.19	0.1	0.53	0.28	0	0.09	0.36	0.32	0
X268_RS06630	321	1411049	1411369	+	cupredoxin family copper-binding protein	-0.498974	0.208731	0.868686	-0.411901	0.291663	0.573515	0.0801791	0.837905	0.961051	9.36	3.28	5.52	4.97	1.49	4.54	3.96	2.78	4.3	18.92	7.84	12	11.12	3.96	10.77	11.9	5.74	10.36
X268_RS06635	267	1411808	1411542	-	hypothetical protein	0.0849155	0.805022	0.976121	-0.544928	0.136601	0.373476	-0.623935	0.0279297	0.194708	29.51	37.35	45.61	44.32	22.65	40.02	16.96	32.76	19.54	59.64	89.17	99.07	99.1	60.12	94.83	51.03	67.64	47.09
X268_RS06640	378	1412370	1411993	-	TIGR02301 family protein	-0.204787	0.612259	0.947457	0.0877795	0.847856	0.942233	0.282428	0.435851	0.806027	21.93	7.24	7.41	9.75	5.86	9.87	10.02	12.52	6.49	44.32	17.29	16.09	21.79	15.55	23.38	30.13	25.85	15.63
X268_RS06645	435	1412850	1412416	-	NUDIX domain-containing protein	-0.188241	0.638119	0.949563	-0.248684	0.517099	0.762438	-0.0648122	0.844025	0.963071	9.91	3.12	4.49	4.85	4.24	3.11	3	5.3	3.72	20.03	7.45	9.74	10.85	11.26	7.38	9.03	10.94	8.98
X268_RS06650	501	1413384	1412884	-	hypothetical protein	-0.164277	0.644479	0.949563	-0.4566	0.216396	0.482606	-0.298598	0.425343	0.801504	9.47	4.56	6.02	7.33	3.54	4.05	4.35	3.86	3.4	19.14	10.88	13.07	16.39	9.4	9.59	13.1	7.98	8.2
X268_RS06655	765	1413448	1414212	+	SOS response-associated peptidase	-0.32365	0.42598	0.899225	-0.00257034	0.995298	0.998983	0.310945	0.279628	0.693983	191.67	52.43	53.82	74.16	60.08	52.36	72.22	114.44	56.68	387.33	125.18	116.91	165.82	159.46	124.08	217.25	236.3	136.57
X268_RS06660	1194	1415621	1414428	-	CoA transferase	-0.623685	0.00700897	0.459817	-0.893562	0.00277103	0.0282134	-0.270468	0.301717	0.714546	15.22	7.12	9.68	7.37	4.49	5.72	3.15	7.69	4.74	30.77	17	21.04	16.47	11.91	13.55	9.46	15.89	11.42
X268_RS06665	930	1416587	1415658	-	glycine reductase	-0.591154	0.00663443	0.451647	-0.797862	0.00361796	0.0349916	-0.206485	0.380079	0.78263	38.15	23.35	36.14	21.25	15.72	18.32	10.84	20.23	19.4	77.09	55.75	78.51	47.53	41.73	43.4	32.6	41.77	46.76
X268_RS06670	582	1417448	1416867	-	GDP-mannose pyrophosphatase	0.339344	0.383899	0.894994	-0.711733	0.0870706	0.288769	-1.05065	0.0109839	0.0986453	1.87	1.13	1.36	1.63	0.93	2.18	0.62	1.05	0.63	3.79	2.69	2.95	3.64	2.47	5.18	1.87	2.18	1.52
X268_RS06675	450	1417907	1417458	-	GNAT family acetyltransferase	-0.158492	0.476465	0.905549	-0.210674	0.45944	0.719048	-0.0532062	0.833715	0.960809	53.99	30.71	34.73	30.33	26.66	32.04	19.42	41.53	26.02	109.11	73.33	75.45	67.81	70.76	75.92	58.41	85.74	62.71
X268_RS06680	1428	1419343	1417916	-	FAD-binding oxidoreductase	-0.120748	0.579403	0.939227	-0.290319	0.18099	0.436436	-0.171549	0.425612	0.801504	72.09	44.99	51.83	45.46	41.29	44.18	33.2	49.83	40.16	145.69	107.42	112.58	101.64	109.57	104.68	99.87	102.9	96.76
X268_RS06685	990	1420350	1419361	-	threonylcarbamoyl-AMP synthase	-0.231805	0.500504	0.912233	-0.000243913	0.99956	0.999699	0.224565	0.518366	0.850479	36.24	10.64	15.18	16.76	12.86	12.62	15.79	27.65	8.9	73.24	25.39	32.97	37.47	34.14	29.89	47.49	57.09	21.45
X268_RS06695	975	1420880	1421854	+	tripartite tricarboxylate transporter substrate binding protein	-0.870734	0.072285	0.741296	-0.885746	0.13284	0.365695	-0.0193833	0.96402	0.991083	15.77	2.52	4.2	4.16	1.89	3.7	1.68	7.09	1.75	31.87	6	9.13	9.31	5	8.77	5.07	14.64	4.22
X268_RS06700	327	1422202	1421876	-	hypothetical protein	0.418887	0.216335	0.872229	-0.272226	0.450947	0.712772	-0.685954	0.00378073	0.0435165	4.23	5.7	6.51	6.82	4.98	8.08	3.17	5.26	4.39	8.54	13.61	14.15	15.24	13.21	19.14	9.55	10.86	10.59
X268_RS06705	225	1422664	1422440	-	hypothetical protein	0.332917	0.343431	0.885896	-0.230518	0.529094	0.771228	-0.557025	0.0329429	0.217405	92.37	118.69	156.52	115.47	103.18	195.74	54.14	110.98	109.72	186.67	283.37	339.97	258.19	273.85	463.8	162.88	229.16	264.38
X268_RS06710	960	1422942	1423901	+	N-carbamoyl-D-amino-acid hydrolase	0.0453601	0.908988	0.99158	-0.868701	0.0531752	0.212374	-0.908528	0.00494525	0.0531597	31.31	45.51	69.52	38.06	42.28	53.53	14.82	25.02	36.06	63.28	108.65	151	85.1	112.22	126.84	44.6	51.67	86.89
X268_RS06725	420	1424957	1425376	+	DUF4118 domain-containing protein	-0.270355	0.418242	0.899225	-0.103935	0.776695	0.909193	0.159738	0.589674	0.887641	78.95	27.67	37.15	36.21	31.61	27.2	30.43	49.58	26.87	159.54	66.05	80.68	80.96	83.9	64.46	91.56	102.37	64.74
X268_RS06730	210	1425515	1425724	+	hypothetical protein	-0.0771666	0.755735	0.969799	-0.224546	0.431649	0.698307	-0.149513	0.541642	0.862763	11.71	5.15	7.45	7.85	5.42	5.95	3.98	8.5	6	23.66	12.3	16.18	17.55	14.39	14.1	11.98	17.55	14.45
X268_RS06735	978	1426944	1425967	-	LysR family transcriptional regulator	0.516861	0.0123576	0.501207	0.182419	0.561586	0.792726	-0.337998	0.219367	0.623753	25.97	14.9	21.61	31.71	19.66	25.32	22.61	23.42	15.09	52.48	35.56	46.94	70.9	52.18	60	68.01	48.35	36.35
X268_RS06740	1038	1427064	1428101	+	class 1 fructose-bisphosphatase	-0.232271	0.608675	0.946026	0.252258	0.55221	0.787629	0.474171	0.188655	0.588206	804.96	183.35	311.53	499.9	134.16	287.73	366.93	358.38	507.32	1626.69	437.74	676.66	1117.77	356.06	681.76	1103.86	740	1222.45
X268_RS06745	875	1428114	1428988	+	phosphoribulokinase	-0.268519	0.555246	0.934761	0.377589	0.388526	0.665076	0.635639	0.0751947	0.36541	1320.71	290.55	484.73	757.91	216.46	463	599.7	619.95	942.84	2668.94	693.67	1052.87	1694.69	574.48	1097.07	1804.11	1280.11	2271.88
X268_RS06750	2019	1429005	1431023	+	transketolase	-0.0954008	0.833597	0.979207	0.505838	0.230353	0.502007	0.590018	0.111094	0.453004	900.96	237.75	298.05	646.39	165.25	323.73	533.54	464.9	633.62	1820.7	567.62	647.39	1445.34	438.55	767.08	1605.09	959.95	1526.78
X268_RS06755	1086	1431036	1432121	+	fructose-bisphosphate aldolase class II	-0.143838	0.746407	0.96857	0.414321	0.360186	0.6403	0.54628	0.146155	0.52504	1239.3	334.61	378.51	805.69	239.3	427.64	632.45	508.71	920.79	2504.43	798.85	822.14	1801.52	635.08	1013.28	1902.65	1050.41	2218.76
X268_RS06760	1461	1432160	1433620	+	form I ribulose bisphosphate carboxylase large subunit	-0.339248	0.463594	0.905345	0.10562	0.818741	0.927056	0.432928	0.235505	0.642117	2202.28	501.68	658.09	1210.66	354.91	633.13	803.3	777.06	1293.35	4450.45	1197.73	1429.43	2707.05	941.92	1500.2	2416.63	1604.5	3116.47
X268_RS06765	408	1433631	1434038	+	ribulose bisphosphate carboxylase small subunit	-0.264204	0.612774	0.947457	0.147106	0.755645	0.898364	0.398345	0.323219	0.734202	1686.84	353.48	503.02	888.95	254.27	504.11	587.66	557.51	939.09	3408.84	843.91	1092.59	1987.71	674.82	1194.48	1767.89	1151.18	2262.85
X268_RS06770	933	1434136	1435068	+	CbbX protein	-0.165875	0.739736	0.967104	0.483909	0.334826	0.617754	0.634654	0.116064	0.463459	497.05	101.3	136.35	307.31	81.34	148.74	293.4	184.83	303.69	1004.46	241.84	296.16	687.15	215.88	352.43	882.67	381.65	731.77
X268_RS06775	738	1435065	1435802	+	ribulose-phosphate 3-epimerase	-0.140219	0.77046	0.970232	0.504768	0.283194	0.565428	0.632565	0.11555	0.462609	202.09	43.32	69.81	131.11	32.42	73.54	112.85	83.58	151	408.39	103.42	151.62	293.16	86.03	174.25	339.49	172.59	363.86
X268_RS06780	213	1435975	1436187	+	hypothetical protein	0.312376	0.240345	0.882116	0.869786	0.00539151	0.0460704	0.556691	0.0323062	0.214366	84.87	82.43	87.93	126.73	70.29	86.13	144.78	145.84	124.39	171.51	196.79	191	283.37	186.54	204.08	435.54	301.13	299.73
X268_RS06785	837	1437039	1436203	-	universal stress protein	0.0850267	0.840282	0.979673	1.43689	1.22464e-05	0.000319881	1.34665	0.000713941	0.0113284	39.55	16.36	20.17	44.64	10.23	16.68	42.31	57.64	77.01	79.93	39.05	43.8	99.82	27.16	39.51	127.27	119.03	185.58
X268_RS06790	1548	1437253	1438800	+	Do family serine endopeptidase	0.281226	0.505016	0.913336	1.8459	0.00250111	0.0263241	1.57342	0.000785756	0.0121767	4.87	10.5	11.84	10.85	8.69	10.97	31.47	57.49	8.5	9.84	25.06	25.73	24.26	23.05	26	94.68	118.7	20.49
X268_RS06795	363	1439064	1439426	+	hypothetical protein	0.785084	0.072673	0.741296	1.09701	0.0205965	0.114182	0.31252	0.398483	0.790791	1167.95	2647.6	1893.19	3061.9	3414.01	2023.33	3695.14	3489.15	2624.65	2360.24	6320.97	4112.13	6846.43	9060.66	4794.25	11116.4	7204.54	6324.42
X268_RS06800	288	1439724	1439437	-	hypothetical protein	0.303311	0.505366	0.913336	0.166482	0.732281	0.886341	-0.130551	0.619018	0.90097	13.74	36.75	26.5	39.33	25.82	25.14	25.93	38.61	21.65	27.76	87.75	57.56	87.94	68.52	59.56	78.01	79.73	52.17
X268_RS06805	195	1439998	1439804	-	DUF3072 domain-containing protein	0.54614	0.12235	0.819544	-0.459526	0.40766	0.679443	-1.0034	0.050665	0.288009	130.64	77.75	150.69	136.51	127.34	114.07	47.53	117.56	22.18	263.99	185.62	327.32	305.23	337.97	270.29	142.99	242.74	53.44
X268_RS06820	249	1441012	1440764	-	hypothetical protein	1.25796	0.05181	0.692488	1.6144	0.0245163	0.127982	0.359411	0.404268	0.791878	178.1	1466.49	1200.4	1701.66	1668.16	1788.58	2481.69	1161.62	3147.08	359.92	3501.16	2607.35	3804.91	4427.23	4238.02	7465.87	2398.57	7583.26
X268_RS06825	258	1441365	1441108	-	hypothetical protein	0.427301	0.34458	0.885896	0.994793	0.0240465	0.126638	0.565456	0.137422	0.508825	2.81	4.15	3.75	4.6	2.6	5.45	5.75	5.58	6.07	5.69	9.92	8.14	10.3	6.91	12.91	17.29	11.52	14.63
X268_RS06830	222	1441506	1441727	+	hypothetical protein	0.611262	0.133791	0.819544	1.35565	0.00375412	0.0358721	0.745677	0.0187121	0.144682	10.52	20.78	19.47	33.92	19.6	19.54	50.56	39.09	32.38	21.26	49.6	42.3	75.84	52.01	46.3	152.09	80.72	78.03
X268_RS06835	1491	1443317	1441827	-	PAS domain-containing protein	0.25171	0.3782	0.894994	0.312221	0.332493	0.614879	0.064632	0.757228	0.939465	77.09	91.03	92.22	103.72	76.53	97.84	77.51	138.55	91.75	155.78	217.33	200.31	231.92	203.1	231.83	233.18	286.09	221.08
X268_RS06840	6297	1449627	1443331	-	HAMP domain-containing protein	0.12136	0.71023	0.963841	0.130864	0.719505	0.880106	0.0152199	0.946818	0.991083	83.37	117.66	111.99	112.1	88.65	108.06	75.43	155.15	106.11	168.48	280.92	243.24	250.66	235.27	256.05	226.91	320.35	255.69
X268_RS06850	513	1450720	1450208	-	DUF4142 domain-containing protein	0.523239	0.322389	0.885896	0.849956	0.132096	0.364364	0.332909	0.167461	0.556472	2.11	8.86	7.76	10.58	6.38	9.14	10.92	10.71	11.43	4.26	21.15	16.87	23.65	16.93	21.66	32.85	22.12	27.55
X268_RS06855	195	1450815	1451009	+	hypothetical protein	0.745939	0.16245	0.833032	0.676075	0.242448	0.517353	-0.065407	0.830982	0.960809	1.67	7.12	4.82	9.58	5.67	6.68	7.92	6.92	5.72	3.37	17.01	10.47	21.41	15.04	15.83	23.84	14.3	13.77
X268_RS06860	237	1451331	1451567	+	hypothetical protein	0.791153	0.0756796	0.750651	1.08108	0.0232605	0.123681	0.295733	0.147083	0.526167	12.06	31.71	30.14	46.32	32.67	40.97	44.72	54.35	51.69	24.38	75.7	65.46	103.57	86.7	97.08	134.52	112.23	124.55
X268_RS06865	243	1452086	1451844	-	hypothetical protein	0.20231	0.61501	0.947809	0.901387	0.0384312	0.172663	0.703042	0.00223393	0.0290133	229.31	538.07	427.78	427.59	367.92	427.29	549.03	630.33	715.8	463.4	1284.6	929.16	956.09	976.44	1012.45	1651.69	1301.53	1724.8
X268_RS06875	486	1453052	1452567	-	hypothetical protein	0.308801	0.554839	0.934761	0.835141	0.101787	0.315909	0.526047	0.251737	0.663092	1.02	1.2	0.75	0.94	0.89	1.38	1.52	1.87	1.11	2.07	2.87	1.64	2.1	2.36	3.27	4.57	3.86	2.68
X268_RS06880	348	1453399	1453052	-	DUF3147 family protein	1.03418	0.240595	1	1.1507	0.214237	1	0.118386	0.886759	0.975943	0.88	1.4	0.76	2.65	1.44	0.83	2.03	2.6	0.26	1.78	3.34	1.66	5.92	3.82	1.97	6.11	5.38	0.63
X268_RS06885	588	1453983	1453396	-	phosphatase PAP2 family protein	0.10289	0.804384	0.976121	0.738109	0.0736604	0.260791	0.636006	0.0546544	0.30062	2.45	3.4	1.97	3	2.46	1.93	3.86	4.29	3.42	4.94	8.13	4.28	6.71	6.54	4.56	11.6	8.85	8.23
X268_RS06890	999	1455072	1454074	-	SDR family oxidoreductase	-0.0941399	0.8759	0.984379	-0.0646344	0.909767	0.96758	0.0342911	0.937831	0.988623	0.22	0.73	0.59	0.43	0.23	0.73	0.31	0.66	0.5	0.45	1.73	1.29	0.97	0.61	1.72	0.94	1.37	1.21
X268_RS06895	552	1455717	1455166	-	DUF4142 domain-containing protein	0.0854829	0.897324	0.988758	-0.0736323	0.914681	0.968829	-0.147866	0.66648	0.908905	1.32	12.21	6.59	7.89	3.86	9.56	3.5	7.3	8.78	2.67	29.15	14.32	17.65	10.24	22.66	10.52	15.08	21.15
X268_RS06900	228	1456031	1455804	-	hypothetical protein	0.154143	0.836785	1	-0.607465	0.447533	1	-0.755496	0.27945	0.693983	2.86	7.85	2.67	2.8	2.93	7.61	2.02	3.31	1.6	5.79	18.74	5.79	6.26	7.77	18.03	6.06	6.83	3.85
X268_RS06905	1788	1457827	1456040	-	thiamine pyrophosphate-requiring protein	-0.0174542	0.975446	0.998887	-0.0202515	0.971743	0.990168	0.00172183	0.995461	0.997902	0.27	1.17	0.78	0.87	0.4	0.91	0.62	0.85	0.74	0.55	2.8	1.68	1.95	1.07	2.15	1.88	1.76	1.78
X268_RS06910	375	1457993	1458367	+	PRC-barrel domain containing protein	0.232828	0.688253	0.959071	0.536904	0.374167	0.653014	0.308105	0.381091	0.783312	2.05	10.61	7.39	5.77	6.83	8.98	7.97	7.16	9.36	4.14	25.32	16.04	12.91	18.14	21.28	23.98	14.79	22.56
X268_RS06915	1152	1458749	1459900	+	HlyD family secretion protein	0.0286111	0.959832	0.998118	0.444673	0.465974	0.723737	0.419345	0.243471	0.652862	0.24	1.03	0.63	0.76	0.53	0.58	0.97	0.65	0.86	0.48	2.45	1.37	1.69	1.41	1.37	2.92	1.35	2.07
X268_RS06920	1620	1459897	1461516	+	DHA2 family efflux MFS transporter permease subunit	1.19286	0.0184676	0.548736	1.12353	0.0363631	0.166723	-0.0685692	0.868844	0.971871	0.09	0.14	0.11	0.27	0.2	0.22	0.25	0.21	0.2	0.18	0.33	0.24	0.61	0.52	0.52	0.75	0.44	0.49
X268_RS06925	465	1462036	1461572	-	helix-turn-helix transcriptional regulator	0.272186	0.485647	0.906998	0.112575	0.761605	0.902512	-0.159893	0.662861	0.907616	1.99	1.64	2.31	2.25	2.33	1.5	1.35	2.01	2.34	4.02	3.92	5.02	5.03	6.19	3.55	4.07	4.14	5.65
X268_RS06930	738	1462194	1462931	+	SDR family oxidoreductase	0.302438	0.444884	0.902181	-0.0674324	0.874647	0.954651	-0.363574	0.151938	0.535499	10.99	20.33	22.59	18.85	18.09	23.27	11.02	18.15	19.93	22.21	48.54	49.07	42.15	48	55.14	33.14	37.48	48.03
X268_RS06935	1002	1462994	1463995	+	nitronate monooxygenase	-0.261655	0.262557	0.884025	-0.440799	0.159789	0.406978	-0.176711	0.495741	0.839695	42.68	33.26	47.49	32.38	23.96	33.27	16.56	31.98	34.82	86.26	79.41	103.16	72.41	63.58	78.83	49.82	66.03	83.91
X268_RS06940	420	1464105	1464524	+	hypothetical protein	0.625594	0.0896786	0.785241	0.570727	0.0781394	0.269385	-0.0538259	0.87484	0.973309	23.44	24	27.48	50.16	16.94	36.18	31.04	35.68	28.23	47.37	57.31	59.7	112.15	44.96	85.73	93.37	73.66	68.01
X268_RS06945	1569	1464705	1466273	+	alkaline phosphatase	0.866659	0.0077501	0.468414	0.912908	0.027201	0.138069	0.0404002	0.912411	0.98044	0.59	0.44	0.64	1.02	0.87	0.72	1.11	0.68	0.9	1.2	1.05	1.39	2.28	2.3	1.71	3.35	1.4	2.17
X268_RS06950	819	1466497	1467315	+	aldo/keto reductase	0.319225	0.285117	0.884025	0.524321	0.126366	0.356456	0.204675	0.436741	0.806264	27.63	29.79	37.35	42.09	32.14	30.21	42.89	41.02	38.66	55.84	71.12	81.13	94.11	85.29	71.58	129.03	84.69	93.16
X268_RS06955	231	1467612	1467382	-	hypothetical protein	0.319761	0.75207	0.968709	0.81244	0.257892	0.535493	0.500356	0.0665889	0.339645	2.59	31.93	15.23	28.8	13.86	20.56	30.8	30.15	27.1	5.24	76.22	33.07	64.4	36.79	48.72	92.67	62.26	65.3
X268_RS06960	453	1468240	1467788	-	hypothetical protein	2.034	0.0665946	1	1.66875	0.150118	1	-0.371855	0.656762	1	0.1	0.09	0.17	0.33	0.36	0.63	0.31	0.16	0.51	0.2	0.22	0.38	0.75	0.95	1.49	0.92	0.34	1.23
X268_RS06965	273	1468400	1468672	+	helix-turn-helix domain-containing protein	-0.311584	0.502787	0.913322	2.40952	1.11953e-09	6.84826e-08	2.71923	3.85376e-15	3.56058e-13	34.74	39.78	73.93	35.38	20.23	35.67	146.84	181.62	298.17	70.2	94.97	160.59	79.1	53.69	84.51	441.74	375.02	718.48
X268_RS06970	855	1468691	1469545	+	3%2C4-dihydroxyphenylacetate 2%2C3-dioxygenase	-0.446667	0.308534	0.884883	3.41103	3.20118e-21	6.94269e-19	3.85245	2.62207e-30	7.65539e-28	3.14	0.94	2.34	1.95	0.55	1.53	14.38	19.81	23.39	6.34	2.25	5.08	4.37	1.46	3.62	43.26	40.91	56.36
X268_RS06975	1233	1470788	1469556	-	PLP-dependent aminotransferase family protein	-0.614648	0.0121574	0.501207	-0.825092	0.0065547	0.0529481	-0.209606	0.441305	0.807635	28.11	13.05	20.35	13.14	7.7	13.32	5.96	14.97	10.41	56.8	31.16	44.21	29.39	20.43	31.57	17.92	30.92	25.07
X268_RS06980	528	1471404	1470877	-	DUF3124 domain-containing protein	-0.0977133	0.675125	0.955223	-0.4742	0.0751487	0.263647	-0.378612	0.128157	0.490668	28.31	16.34	22.66	17.76	13.57	22.22	11.57	13.72	16.44	57.21	39.02	49.22	39.72	36.01	52.65	34.8	28.34	39.6
X268_RS06985	1731	1471472	1473202	+	hypothetical protein	-0.102602	0.614664	0.947717	-0.168991	0.561786	0.792726	-0.064789	0.802383	0.951833	17.1	11.5	12.1	12.17	9.11	11.28	7.18	17.1	9.42	34.56	27.46	26.29	27.22	24.18	26.72	21.61	35.31	22.69
X268_RS06990	1077	1473372	1474448	+	3%2C4-dihydroxy-2-butanone-4-phosphate synthase	-0.265323	0.388594	0.894994	0.0202575	0.951464	0.983323	0.280645	0.205362	0.60652	69.4	27.17	27.36	33.61	23.59	27.36	25.35	49.62	33.91	140.25	64.88	59.43	75.14	62.6	64.82	76.26	102.47	81.71
X268_RS06995	1215	1474640	1475854	+	acyl-CoA dehydrogenase	0.0222339	0.936264	0.996094	0.117904	0.709604	0.874721	0.0960616	0.700428	0.918483	361.54	367.31	309.56	319.07	294.93	307.87	255.18	359.77	424.85	730.61	876.93	672.38	713.44	782.73	729.49	767.68	742.86	1023.73
X268_RS07000	924	1475966	1476889	+	MBL fold metallo-hydrolase	0.0618746	0.797306	0.974607	0.174242	0.46425	0.721999	0.109703	0.63086	0.902069	57.02	39.1	38.66	46.36	38.13	35.13	37.2	51.14	47.12	115.23	93.36	83.97	103.67	101.21	83.23	111.9	105.59	113.53
X268_RS07005	855	1477865	1477011	-	DUF1499 domain-containing protein	0.0327769	0.905823	0.991006	0.236526	0.34795	0.628481	0.202932	0.432936	0.805096	11.15	7.41	7.04	11.47	5.23	6.46	6.78	12.01	8.73	22.54	17.69	15.29	25.64	13.89	15.3	20.4	24.81	21.04
X268_RS07010	1629	1479695	1478067	-	fatty-acid--CoA ligase	-0.66741	0.010276	0.485107	-0.830637	0.0158906	0.0967905	-0.164009	0.577095	0.8825	243.54	100.48	139.34	90.26	62.73	100.49	40.26	111.4	91.23	492.16	239.9	302.65	201.82	166.49	238.12	121.12	230.02	219.83
X268_RS07015	1122	1479760	1480881	+	extensin	0.158881	0.4108	0.898802	-0.0696806	0.764323	0.904506	-0.228547	0.263916	0.678284	12.75	8.77	10.21	12.18	8.26	10.24	7.26	12.07	8.25	25.77	20.95	22.17	27.24	21.93	24.26	21.85	24.92	19.89
X268_RS07020	687	1481604	1480918	-	L%2CD-transpeptidase	-0.403934	0.0489881	0.685258	-0.891515	0.048231	0.198905	-0.481417	0.237419	0.64565	247.55	158.76	204.8	134.96	108.58	151.29	32.52	189.1	97.25	500.26	379.02	444.84	301.78	288.16	358.49	97.83	390.46	234.33
X268_RS07025	978	1481942	1482919	+	magnesium transporter CorA family protein	0.0344645	0.902716	0.990755	0.401607	0.18387	0.440775	0.361101	0.101273	0.429013	23.14	9.36	10.92	15.34	9.98	11.5	14.56	20.17	14.18	46.76	22.34	23.73	34.3	26.5	27.25	43.82	41.64	34.18
X268_RS07030	219	1483104	1483322	+	hypothetical protein	-0.0485688	0.867221	0.983574	-0.415731	0.104629	0.319195	-0.367473	0.163997	0.550604	45.95	22.92	38.66	36.36	16.67	37.05	17.72	27.52	25.36	92.85	54.71	83.98	81.29	44.23	87.78	53.3	56.82	61.1
X268_RS07035	753	1484230	1483478	-	SDR family oxidoreductase	0.0565207	0.776595	0.972342	-0.0910619	0.706765	0.873781	-0.149392	0.486151	0.833548	34.24	19.71	26.76	26.46	18.46	26.75	17.51	23.88	25.22	69.19	47.06	58.12	59.16	48.98	63.38	52.68	49.31	60.77
X268_RS07040	642	1484920	1484279	-	pyridoxamine 5'-phosphate oxidase	0.0564786	0.815178	0.977051	-0.20359	0.453424	0.71457	-0.263403	0.253356	0.664242	29.46	14.15	21.35	19.36	14.84	22.47	12.77	16.59	18.62	59.53	33.78	46.38	43.3	39.38	53.24	38.41	34.26	44.86
X268_RS07045	408	1485034	1485441	+	hypothetical protein	-0.300742	0.359381	0.88924	-0.572419	0.0922056	0.298334	-0.279358	0.294434	0.707865	34.25	11.52	17.64	11.91	13.16	16.24	11.07	12.11	11.3	69.21	27.51	38.31	26.64	34.92	38.48	33.31	25	27.23
X268_RS07050	963	1485550	1486512	+	J domain-containing protein	0.157958	0.471127	0.905345	0.506648	0.0298645	0.147306	0.346295	0.0870916	0.394099	64.14	32.3	45.41	52.81	32.07	49.82	47.31	67.4	60.71	129.62	77.11	98.63	118.08	85.11	118.04	142.32	139.18	146.3
X268_RS07055	771	1487602	1486832	-	anti-sigma factor	-0.163959	0.662562	0.952588	-0.188123	0.622526	0.828606	-0.0261552	0.933365	0.986765	2.16	0.91	2.28	1.43	0.99	1.62	1.1	1.61	1.35	4.37	2.16	4.96	3.21	2.62	3.84	3.31	3.33	3.25
X268_RS07060	489	1488197	1487709	-	sigma-70 family RNA polymerase sigma factor	-0.187542	0.443014	0.902181	-0.155494	0.577385	0.803646	0.0306772	0.901903	0.977516	9.88	6.97	9.03	6.89	5.37	7.2	6	7.23	6.68	19.97	16.65	19.62	15.42	14.25	17.06	18.04	14.93	16.1
X268_RS07065	810	1488368	1489177	+	enoyl-ACP reductase FabI	-0.282842	0.302514	0.884883	-0.107297	0.709028	0.874463	0.17049	0.387824	0.785082	301.82	130.42	139.6	133.77	110.58	141.64	119.72	182.38	150.1	609.94	311.36	303.22	299.11	293.49	335.62	360.15	376.58	361.69
X268_RS07070	600	1489254	1489853	+	histidine phosphatase family protein	-0.067056	0.791898	0.974083	0.231704	0.427268	0.695106	0.292539	0.200598	0.601052	26.16	11.22	15.45	15.8	11.54	14.42	16.41	18.44	16.67	52.87	26.79	33.56	35.32	30.64	34.16	49.36	38.08	40.16
X268_RS07075	1089	1490014	1491102	+	chorismate synthase	-0.315098	0.252753	0.884025	-0.25769	0.431189	0.697878	0.0534864	0.828577	0.960143	106.63	39.46	55.44	51.06	34.46	47.99	39.13	69.84	36.24	215.48	94.21	120.42	114.17	91.46	113.72	117.7	144.21	87.32
X268_RS07080	1188	1491220	1492407	+	adenylate/guanylate cyclase domain-containing protein	-0.173368	0.450027	0.90372	-0.218096	0.402857	0.676343	-0.0477236	0.823413	0.958068	18.07	8.45	10.88	11.17	7.48	9.21	7.57	12.57	8.16	36.51	20.17	23.64	24.97	19.84	21.82	22.78	25.96	19.67
X268_RS07085	306	1492717	1492412	-	ATP-dependent Clp protease adapter ClpS	0.381883	0.270675	0.884025	0.331618	0.388265	0.664981	-0.0547634	0.882617	0.975503	3.34	2.88	3.44	4.62	3.66	2.52	3.83	2.68	3.81	6.74	6.87	7.48	10.32	9.7	5.98	11.51	5.54	9.17
X268_RS07090	342	1493101	1492760	-	DUF190 domain-containing protein	0.357983	0.368029	0.893039	0.906193	0.0204798	0.113888	0.54808	0.106901	0.443084	5.18	6.54	6.49	7.81	5.75	6.34	8.32	10.19	9.19	10.46	15.61	14.1	17.46	15.26	15.02	25.03	21.04	22.15
X268_RS07095	423	1493526	1493104	-	fluoride efflux transporter CrcB	0.277935	0.660819	1	0.121483	0.857649	1	-0.15373	0.801613	0.951378	0.71	1	1.43	1.25	0.64	1.5	0.56	0.66	1.82	1.44	2.38	3.11	2.79	1.7	3.55	1.7	1.36	4.38
X268_RS07100	390	1493922	1493533	-	fluoride efflux transporter CrcB	-0.4168	0.643832	1	-0.520608	0.604957	1	-0.105694	0.923672	1	1.43	0.54	0.61	1.01	0.13	0.39	0.25	0	1.23	2.9	1.29	1.34	2.27	0.35	0.93	0.75	0	2.97
X268_RS07105	1209	1495150	1493942	-	MFS transporter	0.395536	0.087721	0.782653	0.513885	0.101316	0.314585	0.116531	0.655702	0.907093	19.1	16.23	19.2	26.23	16.95	19.97	25.27	23.45	20.13	38.59	38.75	41.71	58.65	44.99	47.32	76.02	48.42	48.5
X268_RS07110	864	1495591	1496454	+	DUF1194 domain-containing protein	0.411111	0.199802	0.86239	0.885076	0.014199	0.0898518	0.468967	0.173071	0.564381	512.2	484.28	429.36	562.05	627.31	423.68	872.91	614.27	793.86	1035.07	1156.17	932.6	1256.74	1664.86	1003.91	2626.04	1268.37	1912.91
X268_RS07115	636	1496663	1497298	+	hypothetical protein	0.0175406	0.936108	0.996094	-0.212025	0.394758	0.670452	-0.233227	0.247317	0.657141	25.09	11.85	16.68	17.97	11.98	15.78	10.92	14.87	14.43	50.7	28.3	36.23	40.18	31.79	37.39	32.84	30.71	34.78
X268_RS07120	828	1498194	1497367	-	nucleotidyltransferase domain-containing protein	0.403681	0.182418	0.848357	0.770242	0.00743844	0.0583099	0.362576	0.223851	0.629256	12.51	9.33	8.67	17.22	9.98	8.16	15.9	16.39	13.86	25.28	22.26	18.82	38.51	26.49	19.34	47.85	33.85	33.4
X268_RS07125	603	1498297	1498899	+	hypothetical protein	0.264314	0.261021	0.884025	0.572852	0.0412264	0.180133	0.303364	0.254007	0.665087	12.81	7.96	9.01	11.36	9.8	9.02	13.44	12.57	12.56	25.89	19.01	19.57	25.41	26.01	21.37	40.42	25.95	30.26
X268_RS07130	1095	1499990	1498896	-	Tat pathway signal protein	-0.282488	0.354985	0.885896	2.8293	2.01317e-17	2.77082e-15	3.11146	1.50652e-33	6.10895e-31	3.33	1.72	3.82	2.6	1.4	2.31	13.12	19.83	22.97	6.73	4.11	8.3	5.81	3.72	5.47	39.47	40.95	55.35
X268_RS07135	1248	1501335	1500088	-	class I SAM-dependent RNA methyltransferase	-0.0435594	0.888138	0.988479	0.11553	0.730747	0.885533	0.152382	0.502172	0.843572	19.49	6.39	9.06	11.36	7.35	8.99	9.43	13.66	8.8	39.38	15.26	19.69	25.41	19.5	21.31	28.36	28.2	21.2
X268_RS07140	735	1502062	1501328	-	TlyA family RNA methyltransferase	0.0109736	0.968066	0.998379	0.169175	0.549026	0.785562	0.152985	0.514178	0.848072	26.97	11.95	14.25	18.75	12.4	13.27	14.61	20.62	15.33	54.5	28.52	30.95	41.93	32.9	31.45	43.94	42.57	36.94
X268_RS07145	555	1502643	1502089	-	nucleoside 2-deoxyribosyltransferase	0.0714853	0.791648	0.974083	-0.0342419	0.897685	0.964096	-0.103861	0.6763	0.912043	10.14	7.86	10.62	10.09	5.59	10.87	6.69	10.6	7.84	20.5	18.77	23.06	22.56	14.82	25.76	20.13	21.9	18.89
X268_RS07150	1929	1504801	1502873	-	1-deoxy-D-xylulose-5-phosphate synthase	0.0687853	0.762747	0.970073	-0.00648386	0.981335	0.994261	-0.0737275	0.751232	0.937264	408.9	344.63	357.02	354.87	281.79	380.33	227.82	402.28	393.31	826.32	822.77	775.48	793.49	747.87	901.19	685.38	830.65	947.74
X268_RS07155	252	1505670	1505419	-	exodeoxyribonuclease VII small subunit	0.341545	0.242869	0.882881	0.485455	0.14212	0.38167	0.145403	0.589507	0.887641	665.32	704.26	918.37	690.4	676.2	937.53	681.24	907.52	849.99	1344.5	1681.38	1994.76	1543.74	1794.62	2221.46	2049.44	1873.89	2048.15
X268_RS07160	930	1506674	1505745	-	histone deacetylase family protein	-0.0188493	0.936996	0.996094	0.295385	0.21157	0.476614	0.311844	0.160573	0.545634	307.81	212.93	205.64	207.29	198.1	200.15	218.04	303.91	269.01	622.04	508.36	446.67	463.5	525.75	474.25	655.93	627.53	648.22
X268_RS07165	1659	1508462	1506804	-	bifunctional metallophosphatase/5'-nucleotidase	0.0966015	0.708172	0.963746	0.333324	0.180921	0.436436	0.235462	0.354221	0.762897	58.75	44.45	46.77	50.49	46.77	39.25	49.04	74.06	48.89	118.73	106.12	101.59	112.89	124.14	93	147.54	152.92	117.82
X268_RS07170	759	1509319	1508561	-	enoyl-CoA hydratase	-0.190642	0.409151	0.898802	-0.235078	0.384818	0.662531	-0.0439617	0.862095	0.97034	7.27	4.26	5.13	4.6	3.07	4.81	2.99	5.99	3.74	14.7	10.16	11.14	10.29	8.16	11.39	9	12.37	9
X268_RS07175	1779	1511346	1509568	-	acyl-CoA dehydrogenase	-0.263388	0.212993	0.870366	-0.0681061	0.772731	0.908118	0.193706	0.358893	0.767298	50.09	27.66	32.99	29.09	19.54	30.07	23.04	36.94	33.86	101.23	66.03	71.65	65.04	51.85	71.24	69.31	76.27	81.59
X268_RS07185	981	1512756	1511776	-	LysR family transcriptional regulator	0.212169	0.390372	0.894994	-0.438607	0.130901	0.363123	-0.652683	0.0131737	0.11339	4.22	2.24	3.15	3.54	2.75	3.08	1.68	2.87	1.72	8.53	5.35	6.84	7.92	7.31	7.29	5.05	5.92	4.14
X268_RS07190	945	1512860	1513804	+	ketopantoate reductase family protein	-0.178757	0.658961	0.952328	0.176947	0.611129	0.82277	0.353165	0.350002	0.760125	0.4	0.26	0.26	0.38	0.18	0.16	0.26	0.4	0.29	0.82	0.62	0.56	0.84	0.48	0.37	0.77	0.82	0.69
X268_RS07195	387	1513809	1514195	+	glyoxalase	0.128498	0.909059	1	1.2387	0.188931	1	1.10338	0.230776	1	0.54	0.17	0.61	0.54	0.17	0.5	0.61	0.41	1.56	1.08	0.41	1.33	1.21	0.45	1.18	1.82	0.85	3.75
X268_RS07200	471	1514209	1514679	+	acyl dehydratase	-0.715838	0.333018	1	-1.29016	0.096517	1	-0.573993	0.485469	1	0.83	0.98	0.36	0.42	0.22	0.51	0.26	0.2	0.28	1.68	2.33	0.79	0.95	0.58	1.21	0.77	0.42	0.67
X268_RS07205	1227	1514676	1515902	+	CoA transferase	-0.0344991	0.935394	0.996094	0.300553	0.46067	0.719715	0.332215	0.406111	0.791878	0.47	0.3	0.29	0.41	0.2	0.29	0.31	0.41	0.44	0.95	0.72	0.64	0.92	0.54	0.68	0.93	0.85	1.06
X268_RS07210	828	1515906	1516733	+	shikimate dehydrogenase	0.266721	0.614543	0.947717	0.0378652	0.931594	0.975694	-0.230364	0.634311	0.902536	0.54	0.44	0.68	1.02	0.2	0.59	0.38	0.65	0.5	1.1	1.04	1.47	2.29	0.53	1.41	1.14	1.35	1.22
X268_RS07215	855	1516749	1517603	+	shikimate dehydrogenase	-0.0379941	0.940106	0.996585	0.195798	0.694022	0.867769	0.237094	0.639043	0.90367	0.44	0.43	0.48	0.56	0.16	0.47	0.44	0.71	0.26	0.88	1.03	1.04	1.26	0.42	1.12	1.32	1.47	0.62
X268_RS07220	669	1517655	1518323	+	amino acid ABC transporter permease	0.0228859	0.965679	0.998118	0.0550245	0.912801	0.968164	0.0301324	0.95256	0.991083	0.74	0.34	0.56	0.67	0.39	0.33	0.41	0.63	0.41	1.5	0.8	1.21	1.5	1.04	0.79	1.24	1.31	1
X268_RS07225	657	1518334	1518990	+	amino acid ABC transporter permease	-0.61158	0.448435	1	-0.226943	0.746647	1	0.383229	0.639013	1	0.42	0.25	0.22	0.3	0.03	0.18	0.22	0.14	0.27	0.84	0.6	0.48	0.67	0.09	0.42	0.66	0.29	0.66
X268_RS07230	828	1519042	1519869	+	transporter substrate-binding domain-containing protein	-0.425572	0.307795	0.884883	-0.122484	0.759518	0.900302	0.302335	0.466031	0.822174	1.34	0.61	1.04	0.77	0.32	0.82	0.5	0.86	1.04	2.71	1.47	2.26	1.72	0.86	1.95	1.51	1.78	2.5
X268_RS07235	747	1519927	1520673	+	amino acid ABC transporter ATP-binding protein	-0.755657	0.112196	0.804381	-0.0969393	0.819222	0.92713	0.658663	0.166614	0.555052	1.09	0.6	0.71	0.41	0.21	0.6	0.4	0.74	0.83	2.21	1.44	1.55	0.92	0.57	1.42	1.22	1.53	2.01
X268_RS07240	450	1520687	1521136	+	type II 3-dehydroquinate dehydratase	-0.0104164	0.988624	1	0.463744	0.482749	1	0.473067	0.450811	0.814675	0.52	0.76	1.43	1.36	0.46	0.55	0.62	0.91	1.83	1.04	1.81	3.1	3.04	1.22	1.31	1.87	1.88	4.4
X268_RS07245	759	1521989	1521231	-	SDR family oxidoreductase	-0.147341	0.597783	0.943577	-0.137702	0.658412	0.847553	0.00257529	0.993149	0.997627	17.43	8.61	10.75	9.12	9.73	8.28	8.66	8.17	11.42	35.21	20.55	23.34	20.38	25.83	19.61	26.05	16.87	27.51
X268_RS07250	1260	1522153	1523412	+	extracellular solute-binding protein	-0.488594	0.226097	0.872229	-0.0239355	0.954823	0.983907	0.451255	0.205459	0.60652	16.91	4.44	7.48	6.14	6.08	3.77	9.13	6.93	6.38	34.18	10.59	16.25	13.72	16.15	8.94	27.48	14.3	15.37
X268_RS07255	942	1523415	1524356	+	sugar ABC transporter permease	-1.02279	0.0748628	0.748419	-0.715901	0.187444	0.445526	0.301893	0.483268	0.831369	2.53	0.36	0.83	0.42	0.58	0.36	0.58	0.73	0.48	5.11	0.87	1.81	0.95	1.54	0.86	1.75	1.5	1.15
X268_RS07260	846	1524349	1525194	+	carbohydrate ABC transporter permease	-0.504073	0.622465	1	-0.0911895	0.927484	1	0.409949	0.511328	0.847447	1.07	0.02	0.05	0.24	0.19	0.13	0.1	0.47	0.25	2.16	0.05	0.1	0.54	0.51	0.31	0.31	0.97	0.61
X268_RS07265	1098	1525214	1526311	+	Gfo/Idh/MocA family oxidoreductase	-1.21677	0.00707609	0.459817	-0.562521	0.230208	0.501857	0.641806	0.0184309	0.142962	11.4	2.12	3.46	2.45	1.51	1.78	2.34	3.1	3.74	23.04	5.06	7.52	5.48	4	4.21	7.03	6.39	9.02
X268_RS07270	645	1526322	1526966	+	hypothetical protein	-0.902402	0.0396028	0.655279	-0.87282	0.0488378	0.20042	0.0203596	0.945146	0.990411	10.36	2.42	3.28	2.75	1.92	2.1	1.89	2.82	2.33	20.93	5.78	7.13	6.16	5.09	4.98	5.68	5.82	5.6
X268_RS07275	1050	1526963	1528012	+	LacI family DNA-binding transcriptional regulator	-0.795543	0.085892	0.776668	-0.579214	0.265692	0.544324	0.209192	0.549602	0.866611	11.12	2.22	2.79	3.22	1.79	2.33	1.9	5.26	1.92	22.48	5.31	6.06	7.2	4.75	5.51	5.7	10.87	4.62
X268_RS07280	225	1528197	1528421	+	hypothetical protein	0.22343	0.583175	0.940919	0.308858	0.482867	0.736088	0.076094	0.858961	0.969169	190.53	82.29	120.02	99.99	104.51	89.57	114.41	104.91	99.35	385.03	196.46	260.69	223.58	277.37	212.23	344.19	216.62	239.38
X268_RS07285	180	1528418	1528597	+	hypothetical protein	0	1	1	0	1	1	0	1	1	0	0	0	26.98	0	0	0	0	0	0	0	0	60.34	0	0	0	0	0
X268_RS07290	315	1528855	1529169	+	co-chaperone GroES	0.926859	0.051942	0.692488	1.3947	0.0254716	0.131815	0.470699	0.352439	0.762897	3.01	6.19	6.65	9.33	9.47	7.24	8.91	4.07	22.74	6.09	14.77	14.45	20.86	25.13	17.15	26.81	8.4	54.8
X268_RS07295	1620	1529203	1530822	+	chaperonin GroEL	0.922063	0.00521698	0.433898	1.43828	0.000626351	0.0089477	0.512541	0.194843	0.596542	5.01	4.74	5.1	7.64	9.5	6.75	10.65	7.37	17.64	10.13	11.32	11.07	17.07	25.2	16	32.02	15.22	42.51
X268_RS07300	324	1530912	1531235	+	hypothetical protein	0.939291	0.0183869	0.548736	1.79125	0.000142703	0.00262552	0.850381	0.036038	0.231996	3.51	5.12	4.89	7.85	8.97	5.67	13.39	7.97	19.44	7.08	12.22	10.63	17.55	23.82	13.42	40.27	16.46	46.85
X268_RS07305	900	1532568	1531669	-	RNA polymerase sigma factor RpoH	0.432429	0.236187	0.877885	1.12466	0.0035509	0.034436	0.694318	0.00627481	0.0642354	1.45	2.21	1.75	2.41	1.67	2.58	3.34	3.81	3.8	2.94	5.27	3.8	5.39	4.44	6.12	10.06	7.87	9.17
X268_RS07310	234	1532983	1533216	+	hypothetical protein	1.05891	0.00204623	0.29985	1.75641	8.77807e-07	3.14123e-05	0.690595	0.0272906	0.191557	2.44	1.32	1.34	3.87	2.52	2.52	4.91	4.55	4.78	4.93	3.14	2.92	8.66	6.68	5.98	14.77	9.4	11.52
X268_RS07315	273	1533594	1533322	-	hypothetical protein	0.706481	0.00977261	0.485107	1.27101	3.3451e-05	0.000750498	0.562168	0.0414864	0.253609	132.24	133.2	131.66	163.31	212.43	172	227.64	227.98	314.05	267.23	318.02	285.97	365.17	563.78	407.54	684.83	470.74	756.73
X268_RS07320	363	1533935	1534297	+	copper resistance protein CopC	0.67643	0.00778174	0.468414	1.03894	0.00107114	0.0137141	0.366911	0.152576	0.535923	125.01	135.98	130.76	160.21	175.26	205.28	125.39	313.62	269.15	252.63	324.65	284.02	358.22	465.13	486.42	377.22	647.58	648.55
X268_RS07325	1656	1534305	1535960	+	copper resistance protein	0.684127	0.0133244	0.504227	0.847063	0.00816995	0.0620559	0.160203	0.542512	0.863315	11.13	5.18	5.29	10.67	8.88	9.08	7.82	17.43	9.53	22.5	12.36	11.5	23.86	23.56	21.52	23.54	36	22.96
X268_RS07330	492	1536547	1536056	-	MarR family transcriptional regulator	0.301517	0.369129	0.893208	0.382956	0.166931	0.417696	0.0786587	0.803956	0.952097	3.36	1.97	2.72	2.83	3.23	2.11	2.63	3.51	3.01	6.78	4.71	5.9	6.34	8.56	4.99	7.9	7.24	7.25
X268_RS07335	543	1536670	1537212	+	VOC family protein	-0.177837	0.633688	0.949563	0.164717	0.700437	0.870166	0.343949	0.405123	0.791878	3.72	1.79	2.91	2.6	1.19	2.56	1.15	3.25	3.92	7.52	4.27	6.32	5.82	3.15	6.07	3.46	6.72	9.45
X268_RS07340	1638	1537241	1538878	+	FAD-dependent oxidoreductase	-0.217943	0.376395	0.894994	-0.332341	0.455859	0.716894	-0.114593	0.776504	0.943009	2.51	1.68	1.8	1.87	1.22	1.37	0.58	1.4	2.37	5.07	4.02	3.92	4.18	3.23	3.24	1.74	2.89	5.71
X268_RS07345	189	1538875	1539063	+	DUF2783 domain-containing protein	0	1	1	0	1	1	0	1	1	0	0	0	0	0	0	0	0	0	0	0	0	0	0	0	0	0	0
X268_RS07350	453	1539279	1539731	+	EF-hand domain-containing protein	-0.213622	0.575782	0.93843	0.664549	0.209657	0.474438	0.886338	0.0261202	0.18582	155.51	300.23	310.29	212.25	163.08	221.94	123.17	389.96	647.92	314.26	716.78	673.98	474.6	432.8	525.88	370.54	805.21	1561.24
X268_RS07355	2286	1539765	1542050	+	heavy metal translocating P-type ATPase	0.171637	0.586924	0.940919	0.250731	0.613869	0.824509	0.0849465	0.833692	0.960809	4.61	6.11	6.33	7.17	4.53	5.82	2.39	6.46	10.81	9.32	14.58	13.75	16.03	12.02	13.8	7.18	13.33	26.05
X268_RS07360	1188	1542143	1543330	+	CoA transferase	-0.241337	0.335604	0.885896	-0.581854	0.0646308	0.2418	-0.339978	0.207491	0.609163	6.71	3.68	6.53	4.88	2.85	4.61	2.1	3.8	4.24	13.56	8.78	14.18	10.9	7.58	10.93	6.3	7.86	10.21
X268_RS07365	1161	1544512	1543352	-	hypothetical protein	0.0104848	0.962872	0.998118	0.189903	0.428795	0.696366	0.177135	0.410883	0.792471	12.66	8.73	8.84	9.73	7.95	8.33	8.83	11.71	10.25	25.58	20.84	19.21	21.76	21.09	19.73	26.56	24.18	24.71
X268_RS07370	723	1545323	1544601	-	DUF72 domain-containing protein	0.0385647	0.937291	0.996094	-0.146323	0.769233	0.906151	-0.18317	0.659921	0.907616	0.37	0.68	0.71	0.78	0.52	0.35	0.56	0.51	0.4	0.75	1.62	1.54	1.73	1.38	0.84	1.69	1.04	0.96
X268_RS07375	216	1545412	1545627	+	hypothetical protein	0	1	1	0	1	1	0	1	1	0	0	0	0	0	0	0	0	0	0	0	0	0	0	0	0	0	0
X268_RS07380	1149	1546878	1545730	-	amidohydrolase	0.0293238	0.935403	0.996094	-0.209281	0.421966	0.691171	-0.241417	0.468722	0.823791	51.84	42.04	37.39	30.79	48.91	30.81	27.6	38.49	36.36	104.76	100.36	81.2	68.84	129.81	73.01	83.04	79.48	87.62
X268_RS07385	1089	1548087	1546999	-	mandelate racemase/muconate lactonizing enzyme family protein	-0.62753	0.0910259	0.785241	-0.63028	0.112685	0.33397	-0.00883357	0.972089	0.992069	18.3	4.63	7.09	5.7	4.62	5.04	3.7	7.87	4.83	36.98	11.06	15.4	12.76	12.26	11.94	11.13	16.25	11.63
X268_RS07390	546	1548769	1548224	-	hypothetical protein	-0.0631982	0.832476	0.979207	-0.0617667	0.850546	0.943112	-0.000869409	0.997593	0.998901	8.65	6.33	4.84	4.99	5.18	5.79	3.86	5.52	6.98	17.47	15.11	10.52	11.15	13.75	13.72	11.63	11.39	16.82
X268_RS07395	1194	1549959	1548766	-	M20/M25/M40 family metallo-hydrolase	-0.0867981	0.77301	0.970232	-0.231569	0.391813	0.667502	-0.148125	0.628272	0.901725	24.38	17.56	20.02	16	19.08	13.51	12.82	15.3	18.67	49.26	41.92	43.47	35.77	50.63	32.01	38.58	31.58	44.99
X268_RS07400	1245	1551237	1549993	-	MFS transporter	-0.0988402	0.738134	0.967104	0.162402	0.633384	0.833746	0.257079	0.408217	0.792245	2.87	1.87	1.64	2.12	1.56	1.39	2.16	2.64	1.47	5.8	4.46	3.56	4.75	4.14	3.29	6.5	5.44	3.55
X268_RS07405	534	1551969	1551436	-	hypothetical protein	0.463449	0.19609	0.861805	0.997991	0.0174753	0.101967	0.536027	0.0527195	0.295318	38.22	66.63	55.62	67.25	62.36	68.8	90.61	78.27	117.28	77.24	159.07	120.82	150.37	165.5	163.01	272.58	161.61	282.6
X268_RS07410	1347	1552509	1553855	+	ABC transporter substrate-binding protein	0.0140126	0.976333	0.998887	-0.0347871	0.942061	0.979492	-0.0546377	0.898218	0.976927	0.48	0.14	0.4	0.27	0.31	0.25	0.28	0.24	0.32	0.98	0.34	0.87	0.61	0.82	0.6	0.83	0.49	0.76
X268_RS07415	183	1554520	1554702	+	hypothetical protein	0.873106	0.24015	1	0.736332	0.254288	1	-0.139648	0.819616	0.956653	0.76	1.65	1.31	2.29	2.71	0.71	1.5	1.61	2.01	1.55	3.93	2.85	5.13	7.2	1.68	4.51	3.32	4.83
X268_RS07420	369	1555195	1554827	-	hypothetical protein	0.173354	0.805635	1	0.706148	0.262782	1	0.531813	0.395409	0.788969	1.51	0.9	1.3	0.71	1.61	1.23	1.59	1.44	1.65	3.06	2.16	2.81	1.59	4.27	2.91	4.79	2.98	3.98
X268_RS07425	441	1555711	1555271	-	CBS domain-containing protein	0.272068	0.557473	0.935292	0.251933	0.648649	0.841926	-0.0184475	0.964877	0.991083	1.82	3.96	2.3	3.22	2.67	2.84	3.64	2.3	2.14	3.68	9.46	5	7.21	7.08	6.73	10.94	4.74	5.15
X268_RS07430	270	1556151	1555882	-	hypothetical protein	0	1	1	0	1	1	0	1	1	0.15	0.44	0.4	0.96	0	0.43	0.09	0.72	0.53	0.31	1.05	0.86	2.15	0	1.01	0.27	1.49	1.29
X268_RS07435	657	1556804	1556148	-	hypothetical protein	0.100088	0.84473	0.979898	0.129409	0.785922	0.91379	0.031362	0.933229	0.986765	1.42	3.01	1.59	3.19	1.53	1.28	1.55	2.3	2.38	2.86	7.19	3.44	7.13	4.07	3.03	4.67	4.75	5.73
X268_RS07440	984	1557257	1558240	+	tripartite tricarboxylate transporter substrate binding protein	-0.881673	0.00701952	0.459817	-0.395192	0.321433	0.604439	0.484466	0.147196	0.526167	7.19	2.55	3.29	2.45	1.46	1.91	1.47	4.75	2.56	14.53	6.1	7.14	5.48	3.89	4.53	4.43	9.81	6.16
X268_RS07445	462	1558741	1558280	-	NUDIX domain-containing protein	-0.128127	0.695226	0.962517	-0.0766927	0.805572	0.921777	0.0521806	0.863401	0.970588	6.99	6.11	4.89	4.49	3.16	6.76	4.09	6.5	4.43	14.13	14.59	10.62	10.03	8.4	16.02	12.3	13.42	10.67
X268_RS07450	1116	1558848	1559963	+	DUF1236 domain-containing protein	0.220303	0.651136	0.950207	0.616847	0.207392	0.472257	0.398241	0.190525	0.591105	0.47	1.21	1.12	1.44	0.62	1.08	1.25	1.44	1.44	0.96	2.9	2.43	3.22	1.65	2.55	3.75	2.97	3.48
X268_RS07455	963	1560968	1560006	-	lytic transglycosylase domain-containing protein	1.06043	0.00881079	0.468837	1.09817	0.0107079	0.074278	0.0431058	0.863519	0.970588	5.16	9.05	11.88	17.77	11.41	21.15	17.08	20.31	15.2	10.44	21.61	25.81	39.74	30.29	50.12	51.4	41.93	36.63
X268_RS07460	1035	1561152	1562186	+	L%2CD-transpeptidase family protein	0.300552	0.52862	0.925441	0.449818	0.384129	0.661822	0.15326	0.660615	0.907616	0.4	0.95	0.93	0.92	0.64	1.07	0.78	0.84	1.34	0.8	2.27	2.02	2.06	1.69	2.52	2.35	1.73	3.24
X268_RS07465	276	1562482	1562207	-	hypothetical protein	0	1	1	0	1	1	0	1	1	1.34	0.77	2.33	0.19	0.53	0.76	0	0.6	1.92	2.72	1.84	5.06	0.42	1.39	1.8	0	1.24	4.63
X268_RS07470	858	1563418	1562561	-	VOC family protein	0.00128113	0.995223	0.998996	0.11331	0.667419	0.852983	0.111653	0.610198	0.896827	59.9	46.79	57.65	51.27	37.75	54	44.51	53.51	59.45	121.04	111.71	125.22	114.63	100.19	127.96	133.92	110.48	143.25
X268_RS07475	1227	1564756	1563530	-	urate hydroxylase PuuD	-0.107077	0.664684	0.953665	-0.321166	0.284721	0.567053	-0.212927	0.383779	0.783312	16.96	15.2	18.35	14.27	12.12	14.47	8.89	12.96	15.16	34.26	36.29	39.87	31.92	32.17	34.29	26.75	26.76	36.52
X268_RS07480	1332	1564966	1566297	+	sorbosone dehydrogenase family protein	0.059965	0.817221	0.977051	-0.132504	0.643753	0.838977	-0.191217	0.374801	0.777677	14.41	14.22	14.67	14	11.84	13.83	9.68	13.65	13.26	29.12	33.95	31.86	31.29	31.42	32.77	29.11	28.2	31.95
X268_RS07485	801	1567146	1566346	-	SDR family oxidoreductase	-0.243655	0.368728	0.893143	-0.101008	0.671986	0.85506	0.139836	0.603936	0.894273	17.13	11.35	13.43	11.29	10.47	7.97	10.15	13.89	10.46	34.62	27.09	29.17	25.24	27.78	18.89	30.55	28.69	25.2
X268_RS07490	834	1567396	1568229	+	cytochrome ubiquinol oxidase subunit II	0.625493	0.063896	0.737374	1.16138	0.00547331	0.0466339	0.53379	0.117911	0.467481	10.87	14.3	12.91	19.13	18.06	14.6	28	17.97	29.44	21.97	34.14	28.05	42.78	47.93	34.59	84.22	37.1	70.93
X268_RS07495	2001	1568219	1570219	+	cytochrome o ubiquinol oxidase subunit I	0.476938	0.148163	0.819715	1.22015	0.0021429	0.0235587	0.743369	0.0103184	0.0936741	5.01	6.93	6.42	8.7	7.16	7.12	12.99	10.69	15.61	10.12	16.54	13.95	19.46	19	16.87	39.08	22.08	37.61
X268_RS07500	642	1570219	1570860	+	cytochrome (ubi)quinol oxidase subunit III	0.45669	0.219295	0.872229	1.07453	0.00828356	0.0625382	0.61768	0.0379103	0.23813	6.75	10.19	6.55	12.17	8.84	7.89	14.85	12.92	16.43	13.64	24.32	14.22	27.2	23.45	18.7	44.69	26.67	39.59
X268_RS07505	387	1570857	1571243	+	cytochrome o ubiquinol oxidase subunit IV	0.36446	0.392781	0.894994	1.02797	0.0205545	0.114126	0.663275	0.0652575	0.334916	5.93	10.69	7.05	12.51	7.69	6.72	13.36	10.52	17.53	11.99	25.53	15.31	27.98	20.4	15.91	40.2	21.73	42.24
X268_RS07510	789	1572259	1571471	-	thermonuclease family protein	-0.221963	0.29073	0.884025	-0.0153836	0.949845	0.983054	0.203645	0.353869	0.762897	58.4	33.12	38.67	37	27.22	30.06	32.99	47.34	32.36	118.02	79.08	84	82.73	72.23	71.23	99.24	97.76	77.97
X268_RS07515	1599	1572462	1574060	+	NAD(P)-binding protein	-0.615409	0.0442497	0.675848	-0.779896	0.0336	0.159321	-0.167705	0.549469	0.866611	16.17	5.19	8.27	6.37	4.32	5.09	2.7	7.26	5.18	32.68	12.39	17.96	14.23	11.47	12.07	8.11	15	12.48
X268_RS07520	450	1574070	1574519	+	hypothetical protein	-0.36387	0.254446	0.884025	-0.243466	0.478941	0.733322	0.11903	0.662082	0.907616	10.93	4.39	9.17	6	4.04	5.87	3.71	7.51	6.53	22.08	10.48	19.92	13.41	10.73	13.92	11.17	15.51	15.74
X268_RS07525	1026	1574612	1575637	+	trypsin-like serine protease	-0.236868	0.487479	0.90734	0.336708	0.299122	0.579702	0.566686	0.0314733	0.210562	144.82	58.41	56.82	70.1	61.15	46.52	73.53	121.53	85.61	292.66	139.46	123.41	156.75	162.28	110.23	221.2	250.95	206.3
X268_RS07530	1728	1575746	1577473	+	FAD-dependent oxidoreductase	-0.241718	0.420527	0.899225	-0.113689	0.699716	0.869733	0.122297	0.647848	0.905351	14.37	6.37	7.14	7.6	6.49	5.2	6.58	9.73	6.08	29.04	15.2	15.51	16.99	17.22	12.32	19.81	20.1	14.64
X268_RS07535	3477	1581142	1577666	-	indolepyruvate ferredoxin oxidoreductase family protein	-0.218208	0.48125	0.906508	-0.639046	0.0263227	0.135048	-0.420538	0.119346	0.47087	49.79	49.36	45.81	37.07	39.51	30.87	21.91	34.18	31.06	100.61	117.84	99.49	82.89	104.86	73.14	65.9	70.57	74.85
X268_RS07540	954	1581306	1582259	+	hypothetical protein	-0.260952	0.256135	0.884025	-0.539005	0.0653856	0.24314	-0.276184	0.276721	0.692182	38.44	31.85	37.04	26.28	22.99	28.16	13.9	26.76	27.24	77.67	76.04	80.46	58.77	61.02	66.74	41.81	55.25	65.64
X268_RS07545	699	1582563	1583261	+	cysteine hydrolase	0.00736946	0.980404	0.998887	-0.808674	0.0239562	0.126628	-0.814754	0.00815229	0.0782941	271.66	262.55	349.95	220.42	256.97	288.49	101.65	138.89	215.88	548.97	626.83	760.11	492.85	681.99	683.57	305.79	286.78	520.18
X268_RS07550	1668	1583272	1584939	+	regulator	-0.0493778	0.895019	0.988569	-0.818918	0.0709521	0.255104	-0.76534	0.0322721	0.214335	469.18	729.41	732.07	502.19	581.29	574.19	188.76	329.85	537.13	948.13	1741.42	1590.12	1122.9	1542.73	1360.53	567.87	681.09	1294.29
X268_RS07555	780	1585772	1584993	-	sulfur oxidation c-type cytochrome SoxA	0.250227	0.467335	0.905345	-0.342746	0.381576	0.659153	-0.589127	0.0375332	0.23686	10.37	14.89	12.39	18.79	11.02	11.55	5.96	10.42	12.32	20.96	35.55	26.9	42.03	29.24	27.37	17.94	21.51	29.69
X268_RS07560	318	1586086	1585769	-	thiosulfate oxidation carrier complex protein SoxZ	0.857914	0.107577	0.802517	0.693099	0.176585	0.431044	-0.16593	0.711128	0.919335	4.29	5.3	6.93	7.55	5.32	12.22	5.1	8.29	7.91	8.67	12.66	15.05	16.87	14.11	28.97	15.34	17.12	19.05
X268_RS07565	468	1586553	1586086	-	SoxY-related AACIE arm protein	0.436511	0.108477	0.802517	0.408459	0.177684	0.432105	-0.0266437	0.905945	0.978035	16.29	15.69	19.69	20.46	18.26	21.73	15.03	21.16	23.09	32.92	37.47	42.76	45.76	48.46	51.48	45.2	43.69	55.65
X268_RS07570	453	1587014	1586562	-	sulfur oxidation c-type cytochrome SoxX	1.24135	0.00208456	0.29985	1.53965	7.49068e-05	0.00150592	0.296262	0.38306	0.783312	2.3	2.8	2.57	7.25	4.14	4.34	6.07	6.42	6.27	4.64	6.7	5.58	16.22	10.98	10.27	18.26	13.26	15.11
X268_RS07575	1284	1588290	1587007	-	FAD-dependent oxidoreductase	0.645056	0.0264289	0.598038	1.2303	0.0011233	0.0142797	0.584336	0.0652947	0.334916	1.81	1.57	2.2	3.22	1.7	2.86	4.43	3.11	3.85	3.65	3.74	4.78	7.19	4.52	6.79	13.32	6.43	9.27
X268_RS07580	2187	1590523	1588337	-	xanthine dehydrogenase family protein molybdopterin-binding subunit	0.605067	0.057169	0.716446	1.07612	0.00311462	0.0310465	0.471581	0.0625788	0.325793	59.84	78.95	74.89	114.03	89.25	89.05	133.31	129.95	153.68	120.93	188.49	162.67	254.96	236.88	210.99	401.05	268.33	370.3
X268_RS07585	450	1590985	1590536	-	2Fe-2S iron-sulfur cluster binding domain-containing protein	0.449739	0.107809	0.802517	0.999054	0.00327174	0.0322088	0.549718	0.0264908	0.187907	58.22	59.3	78.5	85.44	63.11	85.73	98.61	99.37	136.85	117.65	141.58	170.51	191.04	167.5	203.12	296.66	205.18	329.75
X268_RS07590	1623	1591299	1592921	+	B12-binding domain-containing radical SAM protein	0.329665	0.329728	0.885896	0.166859	0.634355	0.833861	-0.160017	0.482889	0.831369	67.96	95.71	85.56	99.55	92.39	88.25	74.89	107.19	85.11	137.34	228.49	185.85	222.6	245.21	209.1	225.3	221.32	205.08
X268_RS07595	1389	1594315	1592927	-	MFS transporter	0.251227	0.420372	0.899225	0.426453	0.194377	0.454771	0.167487	0.620362	0.901297	13.93	7.56	8.42	11.28	10.95	7.08	13.48	12.12	8.79	28.15	18.06	18.29	25.22	29.06	16.77	40.54	25.02	21.18
X268_RS07600	1092	1594487	1595578	+	isocitrate/isopropylmalate dehydrogenase family protein	-0.0524873	0.858626	0.983052	-0.191457	0.487718	0.738991	-0.141692	0.623796	0.901725	23.35	19.24	21.86	18.01	19.84	14.71	15.73	16.86	17.57	47.19	45.93	47.49	40.27	52.66	34.86	47.31	34.8	42.33
X268_RS07605	1104	1595840	1596943	+	calcium/proton exchanger	-0.345014	0.373732	0.894994	-1.72459	0.00581417	0.0484424	-1.37552	0.00741653	0.0728577	74.75	137.86	123.37	94.58	77.47	69.09	10.61	18.61	68.85	151.05	329.14	267.98	211.47	205.6	163.7	31.91	38.42	165.9
X268_RS07610	548	1597247	1597794	+	GrpB family protein	-0.00266122	0.995063	0.998996	-1.40549	0.00514666	0.0448656	-1.39758	7.52806e-05	0.0017279	0.83	1.68	1.5	1.44	1	1.27	0.33	0.47	0.65	1.68	4.01	3.27	3.22	2.64	3	1	0.96	1.57
X268_RS07615	1272	1598090	1599361	+	HlyD family efflux transporter periplasmic adaptor subunit	-0.0788915	0.839775	0.979673	0.404539	0.326574	0.610028	0.480951	0.161147	0.546567	10.75	2.85	5.14	4.91	2.79	6.84	3.47	9.96	8.03	21.73	6.8	11.17	10.99	7.4	16.21	10.44	20.56	19.34
X268_RS07620	2175	1599375	1601549	+	glycosyltransferase	0.339155	0.178938	0.841479	0.968229	0.000457915	0.0069294	0.627147	0.0143795	0.12027	4.2	2.99	3.03	4.76	2.36	4.32	5.88	6.09	5.69	8.49	7.15	6.57	10.63	6.28	10.25	17.69	12.58	13.72
X268_RS07625	1905	1601835	1603739	+	diguanylate cyclase	0.685295	0.0364496	0.648244	0.885103	0.020329	0.11347	0.200877	0.431099	0.804138	3.71	5.07	5.52	8.26	5.95	6.61	8.55	7.81	7.95	7.5	12.12	12	18.46	15.79	15.66	25.72	16.13	19.15
X268_RS07630	1314	1604150	1605463	+	serine hydrolase	0.211964	0.407039	0.898802	0.114211	0.71242	0.876532	-0.0976853	0.70725	0.918871	2.45	2.06	2.59	2.82	1.71	2.75	2.07	2.16	2.65	4.95	4.93	5.62	6.3	4.54	6.53	6.22	4.47	6.39
X268_RS07635	570	1606188	1605619	-	methylphosphotriester-DNA--protein-cysteine methyltransferase family protein	-0.693646	0.0434761	0.671203	-0.756477	0.0419696	0.182157	-0.057772	0.847365	0.964353	3.37	2.45	4.95	1.89	1.52	2.35	1.27	2.79	1.81	6.81	5.84	10.74	4.23	4.03	5.58	3.81	5.76	4.36
X268_RS07640	420	1606318	1606737	+	SnoaL-like domain-containing protein	-2.08302	2.21667e-24	2.64079e-21	-1.94985	1.18941e-16	1.52011e-14	0.131161	0.550084	0.866998	54.6	36.95	44.82	10.55	8.07	8.91	9.25	11.72	10.09	110.33	88.22	97.36	23.59	21.41	21.12	27.84	24.2	24.31
X268_RS07645	987	1607856	1606870	-	ABC transporter substrate-binding protein	0.0637098	0.78542	0.974083	-0.116324	0.721027	0.880236	-0.179526	0.518626	0.850479	5.72	4.75	5.62	5.23	4.08	5.34	3.17	4.24	6.04	11.55	11.34	12.21	11.7	10.84	12.65	9.54	8.75	14.55
X268_RS07650	435	1609033	1608599	-	hypothetical protein	-0.479802	0.129206	0.819544	-1.72564	0.00427348	0.0394649	-1.24346	0.0154208	0.126747	40.32	47.99	63.81	32.08	28.71	34.92	4.99	6.08	30.86	81.48	114.56	138.59	71.73	76.19	82.74	15.01	12.56	74.37
X268_RS07655	1740	1610922	1609183	-	sulfate permease	0.0615955	0.827976	0.979207	0.735015	0.0537469	0.213585	0.674902	0.0278085	0.194048	14.57	16.15	16.41	17.83	12.79	13.3	15.83	22.02	35.2	29.44	38.56	35.63	39.87	33.94	31.51	47.64	45.48	84.83
X268_RS07660	975	1611389	1612363	+	ABC transporter substrate-binding protein	-0.0727501	0.790899	0.974083	-0.329716	0.342179	0.622791	-0.254996	0.349341	0.7599	40.55	40.23	52.12	38.17	32.57	40.24	22.38	31.66	43.46	81.94	96.05	113.22	85.34	86.45	95.34	67.32	65.37	104.72
X268_RS07665	1182	1613623	1612442	-	MFS transporter	0.0198535	0.966513	0.998379	0.427295	0.399613	0.674059	0.409363	0.190326	0.591105	0.73	1.92	1.44	1.74	0.88	1.36	1.77	1.5	1.95	1.47	4.59	3.12	3.89	2.33	3.22	5.33	3.09	4.69
X268_RS07670	732	1614399	1613668	-	hemerythrin domain-containing protein	-0.104949	0.846819	0.980432	-0.135465	0.813336	0.924834	-0.0274406	0.933268	0.986765	1.05	4.22	2.92	3.07	1.49	2.86	2.12	2.02	3.04	2.13	10.06	6.35	6.86	3.95	6.78	6.38	4.17	7.33
X268_RS07675	228	1614764	1614537	-	peptidase	0.239688	0.743451	1	0.377595	0.656861	1	0.133512	0.856086	0.967398	0.76	0.9	2.11	0.99	1.07	1.93	1.8	0.29	1.65	1.53	2.16	4.57	2.22	2.84	4.57	5.42	0.6	3.98
X268_RS07680	3276	1614879	1618154	+	hypothetical protein	0.328476	0.367734	0.893039	0.524885	0.224132	0.49403	0.200485	0.493137	0.83785	148.47	243.24	256.85	256.73	223.08	259.32	204.06	273.73	415.47	300.04	580.73	557.9	574.06	592.06	614.46	613.89	565.21	1001.13
X268_RS07685	744	1619034	1618291	-	SDR family oxidoreductase	0.471641	0.205569	0.866337	0.705375	0.0729449	0.259703	0.23796	0.38883	0.785951	6.65	10.54	8.99	16.9	7.73	9.68	9.75	14.74	16.78	13.44	25.15	19.53	37.79	20.53	22.94	29.35	30.43	40.44
X268_RS07690	771	1619182	1619952	+	methyltransferase domain-containing protein	-0.167277	0.486446	0.906998	-0.00307444	0.991453	0.997446	0.165813	0.493976	0.838259	70.02	62.87	64.1	50.36	45.82	55.88	38.98	69.06	71.68	141.5	150.11	139.23	112.61	121.59	132.4	117.25	142.59	172.71
X268_RS07695	1002	1620147	1621148	+	DctP family TRAP transporter solute-binding subunit	-0.144028	0.644323	0.949563	-0.141795	0.658645	0.847553	0.00598781	0.983352	0.995902	10.43	8.53	13.47	10.94	4.89	10.55	5.79	10.48	10.79	21.08	20.36	29.26	24.46	12.98	24.99	17.41	21.64	26
X268_RS07700	2034	1621246	1623279	+	TRAP transporter large permease subunit	-0.204804	0.444067	0.902181	-0.225021	0.469092	0.726686	-0.0149435	0.955689	0.991083	8.52	7.9	8.97	7.82	4.23	7.77	4.17	9.89	6.64	17.22	18.85	19.49	17.5	11.23	18.41	12.56	20.43	16.01
X268_RS07705	1929	1623472	1625400	+	MBL fold metallo-hydrolase	0.459003	0.379854	0.894994	0.711929	0.182688	0.439642	0.261019	0.323121	0.734202	4.01	14.85	9.54	19.63	8	11.48	12.18	18.39	16.93	8.1	35.44	20.73	43.89	21.23	27.21	36.63	37.98	40.8
X268_RS07710	1071	1626651	1625581	-	glycosyltransferase family 4 protein	0.434181	0.661527	0.952328	0.763121	0.284058	0.566295	0.338375	0.164776	0.55195	79.78	936.44	482.6	773.59	556.83	698.03	676.83	854.95	1113.79	161.22	2235.68	1048.23	1729.75	1477.79	1653.97	2036.16	1765.35	2683.81
X268_RS07715	1764	1626926	1628689	+	ABC transporter ATP-binding protein	0.629436	0.289135	0.884025	0.868227	0.162479	0.410615	0.246079	0.289725	0.703443	59.54	382.56	251.22	369.33	330.58	338.04	404.44	456.8	423.56	120.31	913.33	545.67	825.81	877.35	800.98	1216.72	943.21	1020.62
X268_RS07720	2205	1628748	1630952	+	amylo-alpha-1%2C6-glucosidase	0.688741	0.229056	0.873914	0.77677	0.202481	0.465069	0.0947674	0.71541	0.920624	18.59	104.08	74.67	104.68	92.89	109.28	104.18	102.07	132.39	37.56	248.49	162.19	234.06	246.52	258.94	313.41	210.75	319.01
X268_RS07725	534	1630972	1631505	+	PRC-barrel domain containing protein	1.04496	0.0889517	0.785241	0.859259	0.188499	0.446718	-0.178556	0.545755	0.86494	12.89	90.58	90.41	151.59	82.52	152.32	110.43	89.49	129.13	26.05	216.26	196.38	338.97	219.02	360.93	332.21	184.78	311.14
X268_RS07730	1287	1631529	1632815	+	MFS transporter	0.301522	0.433094	0.90024	0.731781	0.0557191	0.219088	0.43375	0.101024	0.428706	60.26	98.67	83.54	141.82	66.39	73.65	113.5	149.32	123.23	121.78	235.57	181.46	317.1	176.2	174.5	341.44	308.33	296.94
X268_RS07735	699	1633578	1632880	-	helix-turn-helix domain-containing protein	-0.188398	0.557237	0.935292	0.299471	0.388825	0.665428	0.49055	0.0299336	0.203927	2806.45	3712.61	3911.22	3023.36	2565.26	2587.73	3152.05	4400.23	4535.01	5671.39	8863.61	8495.43	6760.25	6808.11	6131.59	9482.56	9085.79	10927.7
X268_RS07740	417	1634098	1633682	-	response regulator	-0.749864	0.0372166	0.648244	1.63051	4.82165e-05	0.00103011	2.37913	8.94801e-15	7.86886e-13	36.03	20.64	49.53	17.94	12.23	24.59	81.33	72.34	120.82	72.8	49.27	107.57	40.12	32.46	58.26	244.66	149.37	291.12
X268_RS07745	618	1634759	1634142	-	response regulator transcription factor FixJ	-0.0745409	0.735086	0.966577	0.0642332	0.814609	0.924834	0.139506	0.531982	0.857918	51.64	42.23	52.27	44.6	33.55	42.01	32.16	48.69	54.93	104.35	100.82	113.53	99.73	89.05	99.55	96.74	100.53	132.36
X268_RS07750	1518	1636281	1634764	-	PAS domain S-box protein	-0.0643536	0.770934	0.970232	-0.0517087	0.817986	0.926904	0.0113003	0.96042	0.991083	97.97	61.6	75.07	65.57	60.84	62.56	54.62	88.17	60.74	197.99	147.07	163.05	146.62	161.48	148.24	164.32	182.06	146.35
X268_RS07755	834	1636480	1637313	+	universal stress protein	-0.423721	0.174914	0.837992	2.22907	5.57554e-09	2.97792e-07	2.65747	1.54461e-19	2.12719e-17	64.43	68.49	99.25	54.6	36.7	63.6	196.68	348.54	465.98	130.2	163.52	215.58	122.07	97.41	150.71	591.68	719.69	1122.83
X268_RS07760	426	1637348	1637773	+	CBS domain-containing protein	-0.0982547	0.760513	0.969806	2.01893	8.99656e-07	3.2034e-05	2.12192	2.36335e-11	1.56819e-09	30.61	39.6	46.65	32.81	31.12	31.67	69.37	152.05	214.31	61.86	94.55	101.32	73.37	82.6	75.04	208.68	313.96	516.41
X268_RS07765	1650	1637994	1639643	+	cytochrome-c oxidase%2C cbb3-type subunit I	-0.55628	0.0479241	0.685258	2.14987	7.52019e-08	3.24229e-06	2.71078	1.3519e-15	1.37049e-13	47.55	41.97	62.01	37.6	19.76	35.08	98.56	229.54	302.28	96.09	100.2	134.69	84.08	52.43	83.13	296.51	473.96	728.38
X268_RS07770	735	1639656	1640390	+	cytochrome-c oxidase%2C cbb3-type subunit II	-0.224371	0.44646	0.902181	1.18048	0.0181201	0.104754	1.41153	0.000720836	0.011413	43.98	54.73	54.04	43.53	30.34	43.64	32.95	123.64	177.17	88.89	130.67	117.38	97.34	80.52	103.4	99.14	255.29	426.92
X268_RS07775	165	1640404	1640568	+	cbb3-type cytochrome c oxidase subunit 3	0	1	1	0	1	1	0	1	1	0	0	0	17.53	0	0	20.57	37.99	0	0	0	0	39.2	0	0	61.87	78.45	0
X268_RS07780	876	1640575	1641450	+	cytochrome-c oxidase%2C cbb3-type subunit III	-0.113971	0.71821	0.965533	-0.34255	0.531182	0.772896	-0.222397	0.626127	0.901725	42.3	55.47	40.54	47.04	30.43	38.67	8.76	39.23	58.87	85.48	132.43	88.06	105.18	80.75	91.62	26.35	81.01	141.85
X268_RS07785	1467	1641572	1643038	+	cytochrome c oxidase accessory protein CcoG	-0.492213	0.0901171	0.785241	2.21763	5.91666e-11	4.55329e-09	2.71174	1.136e-25	1.97421e-23	54.75	39.44	74.51	38.48	24.57	42.09	169.95	236.97	300.38	110.64	94.17	161.85	86.05	65.2	99.74	511.29	489.3	723.81
X268_RS07790	486	1643054	1643539	+	FixH family protein	-0.0802312	0.799909	0.975	1.06222	0.0137507	0.0878697	1.14777	0.000778874	0.0120957	69.12	97.99	85.41	79.92	63.72	67.31	67.69	180.33	244.48	139.67	233.94	185.51	178.7	169.1	159.49	203.64	372.35	589.1
X268_RS07795	2190	1643551	1645740	+	copper-translocating P-type ATPase	-0.117267	0.727809	0.966454	-0.504309	0.341201	0.62181	-0.380847	0.37451	0.777677	30.86	46.07	38.66	39.88	26.88	31.06	8.19	27.91	44.35	62.36	109.99	83.98	89.18	71.34	73.6	24.65	57.64	106.87
X268_RS07800	168	1645740	1645907	+	cbb3-type cytochrome oxidase assembly protein CcoS	0.0371731	0.936549	0.996094	-0.946004	0.103988	0.318869	-0.977064	0.0827739	0.384707	81.84	90.44	105.97	62.95	65.37	55.93	8.14	33.86	89.04	165.39	215.93	230.17	140.76	173.48	132.53	24.48	69.92	214.55
X268_RS07805	1203	1647106	1645904	-	MFS transporter	0.321401	0.753231	1	0.884424	0.342474	1	0.556669	0.48117	1	0.03	0.09	0.01	0.08	0.04	0.05	0.1	0.1	0.05	0.07	0.23	0.03	0.17	0.1	0.13	0.3	0.2	0.13
X268_RS07810	495	1647769	1647275	-	cupin	-0.111716	0.786769	0.974083	-0.836676	0.0701336	0.253252	-0.719675	0.0611645	0.322426	2.34	3.55	3.72	2.63	2.75	2.42	0.98	1.64	2.29	4.73	8.47	8.08	5.88	7.3	5.72	2.95	3.39	5.53
X268_RS07815	285	1648006	1648290	+	hypothetical protein	0	1	1	0	1	1	0	1	1	0.33	0.31	0.42	0.38	0.3	0.15	0	0.38	0.14	0.66	0.74	0.91	0.84	0.8	0.35	0	0.78	0.34
X268_RS07820	717	1648375	1649091	+	AhpC/TSA family protein	-0.108636	0.663889	0.953365	0.0102501	0.966229	0.988042	0.117726	0.620521	0.901297	15.98	12.22	12.51	11.71	10.72	9.73	9.63	14.52	12.7	32.3	29.16	27.17	26.19	28.44	23.05	28.97	29.98	30.6
X268_RS07825	888	1649988	1649101	-	LysR family transcriptional regulator	0.006726	0.977223	0.998887	0.111582	0.674238	0.856348	0.100147	0.674593	0.91115	12.84	6.52	9.43	8.55	7.52	8.01	8.24	9.17	9.25	25.95	15.57	20.49	19.13	19.96	18.98	24.79	18.94	22.28
X268_RS07830	825	1650170	1650994	+	3-hydroxybutyrate dehydrogenase	0.116665	0.791944	0.974083	0.333036	0.414718	0.685982	0.214954	0.585297	0.886227	0.91	0.63	0.47	0.48	0.64	0.7	0.59	0.83	0.8	1.84	1.5	1.01	1.08	1.69	1.65	1.77	1.71	1.93
X268_RS07835	1149	1651044	1652192	+	patatin-like phospholipase family protein	-0.221304	0.480717	0.906508	-0.59902	0.103114	0.317669	-0.374568	0.145664	0.524243	10.89	11.75	17.51	10.6	8.51	11.39	5.84	8.2	10.46	22.01	28.05	38.04	23.71	22.6	26.99	17.58	16.92	25.19
X268_RS07840	948	1652267	1653214	+	DUF2236 domain-containing protein	0.323005	0.413069	0.899225	0.0920186	0.83547	0.933853	-0.228845	0.404181	0.791878	11.8	22.92	21.69	21.97	20.46	21.7	20.18	17.47	17.95	23.84	54.71	47.12	49.14	54.29	51.41	60.72	36.08	43.26
X268_RS07845	1416	1654772	1653357	-	glycogen synthase GlgA	-0.0530662	0.859756	0.983052	-0.544582	0.148754	0.389755	-0.487695	0.119511	0.471266	22.85	22.28	31.52	19.98	19.1	25.47	9.05	17.69	22.59	46.18	53.19	68.47	44.67	50.69	60.35	27.22	36.52	54.44
X268_RS07850	1197	1654966	1656162	+	CoA transferase	-0.180881	0.487562	0.90734	-0.369144	0.25077	0.528183	-0.184494	0.457564	0.817303	44.05	45.41	46.48	38.03	28.73	39.72	20.03	40.53	38.76	89.03	108.42	100.97	85.04	76.26	94.12	60.26	83.69	93.4
X268_RS07855	1545	1656295	1657839	+	ABC transporter substrate-binding protein	-0.782694	0.0413658	0.663758	-0.707605	0.0534631	0.21293	0.0744715	0.842288	0.962408	0.74	0.38	0.74	0.35	0.18	0.4	0.28	0.4	0.33	1.49	0.9	1.62	0.79	0.48	0.95	0.84	0.82	0.79
X268_RS07860	951	1657847	1658797	+	ABC transporter permease	-0.593025	0.1533	0.823567	-0.358207	0.375482	0.65385	0.234073	0.583539	0.885325	0.78	0.51	0.56	0.35	0.31	0.37	0.3	0.56	0.43	1.58	1.21	1.21	0.79	0.83	0.89	0.9	1.15	1.04
X268_RS07865	873	1658784	1659656	+	ABC transporter permease	-1.20353	0.137703	1	0.279035	0.644383	1	1.47894	0.0485563	0.280834	0.28	0.13	0.3	0.19	0.02	0.06	0.29	0.22	0.21	0.57	0.31	0.65	0.42	0.06	0.15	0.88	0.46	0.5
X268_RS07870	993	1659653	1660645	+	ABC transporter ATP-binding protein	-0.902456	0.0675809	0.739768	-1.0131	0.0445796	0.189584	-0.112135	0.825871	0.95833	0.68	0.27	0.72	0.33	0.17	0.25	0.16	0.26	0.31	1.37	0.64	1.56	0.75	0.46	0.59	0.47	0.53	0.74
X268_RS07875	972	1660642	1661613	+	ATP-binding cassette domain-containing protein	-0.579954	0.27258	0.884025	-0.265552	0.638969	0.836574	0.308889	0.514406	0.848075	1.24	0.35	0.31	0.39	0.27	0.37	0.18	0.64	0.55	2.51	0.83	0.68	0.86	0.71	0.87	0.53	1.33	1.31
X268_RS07880	1068	1661695	1662762	+	alcohol dehydrogenase catalytic domain-containing protein	-0.612613	0.0141574	0.513692	-0.718873	0.012379	0.0821533	-0.105916	0.662689	0.907616	56.5	27	47.93	27.95	17.01	28.21	14.87	30.58	25.65	114.17	64.45	104.11	62.5	45.15	66.85	44.74	63.15	61.8
X268_RS07885	1080	1662892	1663971	+	isocitrate/isopropylmalate dehydrogenase family protein	-0.516891	0.0429778	0.667838	-0.814317	0.00453952	0.0411258	-0.298007	0.25002	0.661195	28.19	13.26	16.59	13.15	7.59	13.71	6.04	13.47	9.96	56.98	31.65	36.03	29.41	20.14	32.48	18.16	27.82	24.01
X268_RS07890	282	1664301	1664020	-	hypothetical protein	0.661649	0.273962	0.884025	1.78331	0.00578265	0.0483486	1.12812	9.97592e-05	0.00217356	4.05	28.01	15.09	29.12	21.83	21.7	60.29	59.01	40.62	8.18	66.87	32.77	65.11	57.94	51.43	181.37	121.85	97.89
X268_RS07895	822	1665225	1664404	-	enoyl-CoA hydratase	0.0363301	0.904441	0.991006	-0.246401	0.421915	0.691171	-0.281746	0.269209	0.685371	23.81	25.76	26.4	20.67	22.98	24.08	16.25	20.84	21.72	48.12	61.49	57.35	46.21	60.98	57.05	48.89	43.02	52.33
X268_RS07900	372	1665920	1665549	-	helix-turn-helix transcriptional regulator	0.532668	0.115231	0.808421	0.712017	0.0580914	0.224493	0.182046	0.396446	0.790186	548.29	908.82	860.21	976.25	922.66	1060.45	925.2	1085.16	1230.14	1108.01	2169.74	1868.43	2182.89	2448.7	2512.72	2783.34	2240.7	2964.18
X268_RS07905	1050	1666999	1665950	-	LysR family transcriptional regulator	0.321766	0.285541	0.884025	0.208902	0.520273	0.76507	-0.112092	0.648812	0.905978	73.14	51.65	99.45	84.56	57	103.35	74.63	82.58	71.46	147.81	123.3	216.02	189.09	151.27	244.88	224.51	170.52	172.19
X268_RS07915	267	1667483	1667749	+	hypothetical protein	0.191359	0.387679	0.894994	-0.0193684	0.946143	0.981444	-0.212552	0.374752	0.777677	139.7	104.83	143.51	135.02	111.09	135.98	114.87	113.23	109.39	282.31	250.27	311.71	301.91	294.84	322.2	345.57	233.8	263.6
X268_RS07920	732	1667955	1668686	+	cytochrome c biogenesis protein CcdA	0.173922	0.465815	0.905345	0.570589	0.0341986	0.160952	0.392149	0.0998228	0.427188	41	20.31	25.24	36.5	19.67	27.11	35.97	42.14	32.12	82.85	48.49	54.82	81.61	52.2	64.23	108.22	87.01	77.4
X268_RS07925	1458	1670157	1668700	-	sensor histidine kinase	-0.378231	0.282613	0.884025	-0.247143	0.545648	0.783234	0.125381	0.680282	0.913761	5.29	1.58	2.08	2.38	1.46	1.77	1.7	3.38	1.4	10.7	3.78	4.51	5.32	3.87	4.19	5.1	6.99	3.38
X268_RS07930	999	1670661	1671659	+	TRAP transporter substrate-binding protein	-0.419173	0.25602	0.884025	0.0257474	0.944999	0.981185	0.438412	0.0907996	0.402247	5.24	1.46	2.28	1.97	1.34	2.13	1.92	3.3	2.45	10.59	3.49	4.96	4.4	3.56	5.05	5.77	6.82	5.91
X268_RS07935	516	1671742	1672257	+	TRAP transporter small permease	-0.756385	0.161603	0.832312	-0.210247	0.662105	0.85014	0.546638	0.311479	0.72404	0.91	0.75	0.8	0.4	0.26	0.61	0.46	0.85	0.58	1.84	1.79	1.74	0.9	0.68	1.44	1.38	1.76	1.4
X268_RS07940	1320	1672254	1673573	+	TRAP transporter large permease	0.074757	0.815089	0.977051	0.267197	0.33737	0.619094	0.189062	0.508491	0.845824	1.75	0.81	1.02	1.64	0.64	0.98	1.03	1.51	1.22	3.54	1.92	2.21	3.66	1.7	2.33	3.09	3.12	2.94
X268_RS07945	1275	1674900	1673626	-	serine hydrolase	-0.219038	0.307044	0.884883	-0.195612	0.462031	0.720859	0.0227923	0.925859	0.984409	96.97	52.98	70.11	56.53	40.64	63.58	36.94	67.12	67.53	195.96	126.5	152.28	126.41	107.86	150.64	111.13	138.6	162.71
X268_RS07950	918	1675062	1675979	+	intradiol ring-cleavage dioxygenase	-0.0601375	0.760147	0.969806	0.227025	0.325369	0.60912	0.285926	0.15688	0.540113	93.89	52.3	74.84	66.74	50.34	62.54	56.38	92.5	81.56	189.75	124.87	162.55	149.23	133.6	148.19	169.62	190.99	196.52
X268_RS07955	891	1676886	1675996	-	LysR family transcriptional regulator	0.352643	0.163011	0.833032	0.144574	0.597952	0.814375	-0.206766	0.351318	0.761894	4.19	3.74	4.26	4.83	4.06	4.66	3.38	4.98	3.98	8.47	8.92	9.26	10.8	10.76	11.05	10.16	10.27	9.58
X268_RS07960	870	1676990	1677859	+	NmrA/HSCARG family protein	0.734066	0.551888	0.933707	-2.74253	0.0729305	0.259703	-3.45251	0.00145957	0.0204479	1.58	58.15	34.14	68.04	45.04	45.6	0.91	15.13	1.42	3.2	138.82	74.15	152.15	119.54	108.04	2.75	31.23	3.42
X268_RS07965	1737	1679672	1677936	-	protein kinase	0.803691	0.465362	0.905345	-3.05278	0.0203076	0.113459	-3.83487	2.53564e-05	0.000656299	5.53	88.88	105.38	100.89	105.9	124.61	2.39	22.15	3.32	11.18	212.19	228.9	225.59	281.05	295.26	7.18	45.73	8
X268_RS07970	840	1680572	1679733	-	formate/nitrite transporter family protein	0.545409	0.673753	0.954984	-3.43153	0.0170629	0.100592	-3.95156	0.00134615	0.0191905	304.85	14523.5	9408.73	9016.12	12889.8	12174.6	81.73	2514.56	167.59	616.05	34673.8	20436.4	20160.1	34209.1	28847.5	245.87	5192.16	403.83
X268_RS07980	1320	1681248	1682567	+	ABC transporter substrate-binding protein	0.30382	0.318712	0.885896	-0.602645	0.396815	0.671555	-0.891195	1	1	227.23	194.38	358.05	297.25	244.36	296.36	31.78	458.72	51.48	459.19	464.08	777.7	664.66	648.53	702.21	95.6	947.19	124.06
X268_RS07985	897	1682633	1683529	+	nitrate ABC transporter permease	-0.311675	0.362762	0.88924	-1.36869	0.0137856	0.0879357	-1.04548	0.0238704	0.173709	277.94	218.76	485.92	221.44	200.39	262.46	46.63	272.55	60.47	561.67	522.28	1055.45	495.14	531.84	621.88	140.28	562.78	145.71
X268_RS07990	795	1683544	1684338	+	ABC transporter ATP-binding protein	-0.308069	0.575337	0.93843	-2.48955	1.55326e-06	5.17055e-05	-2.17127	4.18249e-06	0.00013331	374.05	448.95	1106.02	189.21	557.28	563.56	52.5	197.98	88.74	755.89	1071.84	2402.35	423.08	1479.01	1335.36	157.93	408.79	213.82
X268_RS07995	1392	1684679	1686070	+	MFS transporter	0.73998	0.345007	0.885896	-2.65383	0.0284199	0.141941	-3.37185	0.0011317	0.0169269	453.14	10300.5	8020.62	6535.53	12065.1	10909.9	240.48	2914.64	395.2	915.72	24591.7	17421.3	14613.5	32020.4	25850.9	723.44	6018.27	952.29
X268_RS08000	429	1686193	1686621	+	hemin receptor	0.413514	0.403289	0.897299	-1.79219	0.0009034	0.0119154	-2.19318	1.05601e-07	4.81738e-06	696.43	1673.07	2070.92	1079.45	1993.9	2213.58	179.61	753.66	344.15	1407.37	3994.35	4498.17	2413.66	5291.73	5245.05	540.32	1556.2	829.26
X268_RS08005	1218	1686632	1687849	+	FAD-dependent oxidoreductase	0.7655	0.170177	0.833048	-1.51273	0.00372682	0.0357545	-2.26804	5.59496e-07	2.19557e-05	465.56	1286.21	966.02	639.12	1812.05	1643.96	193.87	568.11	229.5	940.83	3070.73	2098.26	1429.08	4809.11	3895.33	583.24	1173.05	553.02
X268_RS08010	2700	1687851	1690550	+	nitrate reductase	1.17917	0.0478044	0.685258	-1.72981	0.000269294	0.00449412	-2.89775	1.84889e-08	9.50358e-07	90.13	165.5	224.5	92.14	336.93	518.25	26.04	80.17	40.85	182.13	395.13	487.64	206.02	894.2	1227.99	78.35	165.53	98.44
X268_RS08015	897	1690803	1691699	+	SMP-30/gluconolactonase/LRE family protein	-0.171985	0.622101	0.949287	-0.65819	0.0356768	0.164629	-0.486629	0.133187	0.501387	11.27	4.39	6.8	4.5	3.75	8.28	2.67	5.92	3.91	22.78	10.48	14.76	10.05	9.96	19.63	8.04	12.23	9.43
X268_RS08020	840	1691708	1692547	+	aldo/keto reductase	0.267094	0.339952	0.885896	0.233838	0.404219	0.677219	-0.0317015	0.895267	0.976541	17.76	16	20.57	17.2	16.04	23.73	16.05	21.46	20.41	35.89	38.2	44.68	38.47	42.57	56.23	48.28	44.32	49.19
X268_RS08025	945	1692736	1693680	+	EamA family transporter	-0.153244	0.692769	0.961261	-0.193969	0.682418	0.861691	-0.0492676	0.897539	0.976927	143.71	46.68	45.31	61.98	59.66	44.88	53.98	91.88	26.96	290.42	111.44	98.42	138.59	158.34	106.34	162.4	189.71	64.95
X268_RS08030	1080	1693741	1694820	+	zinc-binding dehydrogenase	-0.244981	0.30227	0.884883	-0.579493	0.0386808	0.172914	-0.334491	0.223262	0.628692	12.7	7.41	9.32	6.81	6.73	7.21	3.87	8.9	5.2	25.67	17.69	20.25	15.23	17.87	17.08	11.65	18.37	12.54
X268_RS08035	462	1695285	1694824	-	Lrp/AsnC family transcriptional regulator	0.0178456	0.952592	0.998118	-0.350792	0.253199	0.53142	-0.369198	0.21321	0.617711	2.87	2.28	2.37	2.35	2.16	1.99	1.4	2.12	1.74	5.8	5.43	5.16	5.25	5.74	4.71	4.2	4.37	4.2
X268_RS08040	2364	1695419	1697782	+	transketolase	0.507823	0.0698767	0.741296	0.609802	0.0445815	0.189584	0.102799	0.6442	0.903712	23.52	24.91	22.06	32.58	27.56	28.33	26.71	36.9	36.66	47.54	59.48	47.91	72.85	73.14	67.13	80.37	76.19	88.34
X268_RS08045	1431	1698048	1699478	+	aldehyde dehydrogenase family protein	0.00824569	0.976289	0.998887	0.351803	0.240276	0.514251	0.342207	0.181872	0.580089	1446.49	1328.59	1152.28	1236.6	1146.75	1037.58	1247.78	1537.01	1790.98	2923.12	3171.91	2502.84	2765.05	3043.44	2458.53	3753.8	3173.67	4315.58
X268_RS08050	978	1700672	1699695	-	SMP-30/gluconolactonase/LRE family protein	-0.54542	0.0319095	0.621496	-0.448768	0.139815	0.378605	0.0938323	0.69475	0.916995	75.94	31.91	40.4	31.85	23.04	29.18	19.29	41.85	34.18	153.47	76.19	87.75	71.22	61.13	69.14	58.02	86.42	82.36
X268_RS08055	825	1700762	1701586	+	NAD(P)-dependent oxidoreductase	-0.265704	0.250682	0.884025	-0.0404404	0.89011	0.961442	0.224044	0.373385	0.77747	38.12	21.93	21.83	20.3	16.6	20.43	14.13	30.12	27.21	77.04	52.35	47.41	45.38	44.05	48.41	42.5	62.19	65.57
X268_RS08060	762	1702414	1701653	-	DUF1295 domain-containing protein	0.22259	0.478513	0.906437	0.136821	0.6566	0.845831	-0.0849178	0.777463	0.943009	1.05	0.87	0.89	1.43	0.66	0.84	0.65	1.22	0.99	2.12	2.08	1.94	3.2	1.76	1.99	1.95	2.52	2.39
X268_RS08065	258	1702755	1702498	-	hypothetical protein	0	1	1	0	1	1	0	1	1	0	1.44	1.91	0	0	0	0	1.24	3.33	0	3.43	4.15	0	0	0	0	2.56	8.03
X268_RS08070	249	1703006	1702758	-	hypothetical protein	0	1	1	0	1	1	0	1	1	0	0	0	0	0	0	0	1.57	0	0	0	0	0	0	0	0	3.23	0
X268_RS08075	306	1703364	1703059	-	DUF4242 domain-containing protein	0	1	1	0	1	1	0	1	1	0	0	0.56	0	0	1.13	0.3	0	0	0	0	1.21	0	0	2.67	0.9	0	0
X268_RS08080	1794	1703513	1705306	+	hypothetical protein	1.73746	0.000635333	0.146496	0.294483	0.491119	0.741945	-1.44868	0.00426754	0.0476281	2.74	2.58	3.73	4.05	13.46	6.66	4.46	2.84	2.36	5.54	6.17	8.09	9.06	35.71	15.77	13.42	5.87	5.68
X268_RS08085	414	1705509	1705922	+	hypothetical protein	-0.238447	0.403114	0.897299	-1.4946	0.00468729	0.0421974	-1.25554	0.00542768	0.0573323	13.18	14.12	17.16	11.99	9.82	11.35	2.64	2.39	9.2	26.63	33.72	37.27	26.8	26.06	26.89	7.96	4.93	22.16
X268_RS08090	1713	1706312	1708024	+	dihydroxy-acid dehydratase	-0.339466	0.109485	0.802517	-0.496624	0.0347269	0.161915	-0.159411	0.420316	0.800551	86.99	42.43	59.79	46.59	35.03	43.82	30.48	50.49	37.85	175.8	101.3	129.87	104.18	92.97	103.82	91.68	104.26	91.2
X268_RS08095	795	1708831	1708037	-	enoyl-CoA hydratase/isomerase family protein	-0.155131	0.611598	0.947457	0.0970435	0.763763	0.904111	0.253774	0.248719	0.659665	38.84	46.87	40.64	38.32	31.78	31.06	34.86	48.36	44.11	78.49	111.89	88.26	85.69	84.34	73.6	104.87	99.86	106.29
X268_RS08100	1221	1709060	1710280	+	FAD-dependent oxidoreductase	-0.0611703	0.85407	0.981538	-0.190646	0.616908	0.825735	-0.126255	0.60781	0.895701	29.95	42.25	46.39	36.24	28.83	37.74	26.01	31.58	40.2	60.53	100.86	100.76	81.04	76.51	89.43	78.24	65.2	96.88
X268_RS08105	918	1711198	1710281	-	ribokinase	0.207559	0.352301	0.885896	0.202465	0.407042	0.67891	-0.00881478	0.963579	0.991083	41.65	20.48	24.78	33.11	22.3	29.05	23.77	33.82	29.12	84.17	48.9	53.82	74.04	59.18	68.83	71.52	69.83	70.18
X268_RS08110	894	1712110	1711217	-	sugar kinase	0.169725	0.478869	0.906503	0.324048	0.298694	0.57941	0.154928	0.559724	0.871734	90.21	75.45	95.38	84.25	74.84	95.08	69.38	96.02	129.69	182.3	180.12	207.17	188.38	198.61	225.3	208.71	198.27	312.51
X268_RS08115	849	1712334	1713182	+	glyoxalase	0.0222835	0.929262	0.995627	0.394144	0.139003	0.376691	0.369416	0.0866251	0.393696	85.67	56.93	48.12	58.88	51.01	53.79	61.13	93.23	67.62	173.12	135.91	104.52	131.66	135.38	127.46	183.91	192.51	162.94
X268_RS08120	660	1713411	1714070	+	TetR family transcriptional regulator	-0.214963	0.490486	0.907718	-0.332143	0.340701	0.621516	-0.120709	0.645848	0.904634	39.35	13.27	19.16	20.89	12.04	17.95	11.02	24.09	13.61	79.52	31.69	41.62	46.72	31.96	42.54	33.15	49.74	32.78
X268_RS08125	810	1714240	1715049	+	ABC transporter permease	-0.0841494	0.719066	0.965533	-0.142334	0.668761	0.853786	-0.0585519	0.844188	0.963071	13.46	7.01	8.57	9.46	5.88	7.88	5.69	12.43	5.34	27.21	16.74	18.62	21.14	15.61	18.66	17.1	25.66	12.86
X268_RS08130	993	1715103	1716095	+	ABC transporter substrate-binding protein	-0.614303	0.110423	0.802517	-0.966565	0.0135589	0.0869541	-0.352856	0.294033	0.707865	6.13	1.85	4.65	1.95	1.6	3.24	1.04	2.51	2.09	12.38	4.42	10.09	4.35	4.23	7.67	3.14	5.18	5.03
X268_RS08135	843	1716217	1717059	+	ABC transporter ATP-binding protein	-0.399308	0.30115	0.884883	-0.305527	0.462657	0.721114	0.0888051	0.778958	0.943009	6.83	1.94	2.61	3.14	1.61	2.29	1.69	4.07	2.09	13.8	4.63	5.66	7.01	4.27	5.43	5.09	8.39	5.04
X268_RS08140	1398	1717064	1718461	+	hypothetical protein	-0.294442	0.423607	0.899225	-0.622152	0.138279	0.375584	-0.329676	0.331003	0.743367	4.06	1.14	1.89	1.74	1.01	1.99	0.74	2.22	1.09	8.2	2.73	4.12	3.9	2.68	4.71	2.22	4.57	2.64
X268_RS08145	1152	1718458	1719609	+	Gfo/Idh/MocA family oxidoreductase	-0.191908	0.48571	0.906998	-0.347527	0.338349	0.619643	-0.153222	0.657293	0.907093	4.73	2.48	3.44	3.15	1.62	3.26	1.14	3.38	3.09	9.57	5.92	7.46	7.04	4.31	7.73	3.42	6.99	7.45
X268_RS08150	1191	1719620	1720810	+	dihydrodipicolinate synthase family protein	-0.0968408	0.647355	0.949667	0.163142	0.552288	0.787629	0.260838	0.28242	0.697567	13.26	9.63	10.37	9.95	6.93	10.11	7.31	13.1	13.43	26.79	22.98	22.52	22.25	18.38	23.95	22	27.05	32.35
X268_RS08155	864	1720810	1721673	+	sugar phosphate isomerase/epimerase	0.12158	0.617604	0.947952	0.105764	0.684745	0.862692	-0.0160184	0.943811	0.990207	8.5	5.88	5.48	6.38	4.95	7.22	4.69	8.08	6.43	17.17	14.05	11.91	14.27	13.13	17.11	14.11	16.68	15.5
X268_RS08160	1602	1723293	1721692	-	exonuclease VII large subunit	0.100846	0.781555	0.973437	0.227359	0.596892	0.814274	0.126987	0.677333	0.912073	0.71	1.09	0.83	1.09	0.64	0.89	1.09	0.82	0.92	1.44	2.6	1.8	2.43	1.69	2.12	3.27	1.7	2.23
X268_RS08165	1215	1724857	1723643	-	ornithine--oxo-acid transaminase	0.432834	0.119165	0.818246	0.762465	0.0355067	0.164354	0.325928	0.324783	0.735828	7.43	6.35	6.34	8.16	8.16	6.93	9.33	7.47	13.35	15.01	15.17	13.77	18.25	21.65	16.43	28.06	15.43	32.18
X268_RS08170	1221	1726270	1725050	-	cytochrome P450	-0.488981	0.081698	0.767142	-0.634179	0.0667781	0.246356	-0.148064	0.597457	0.889604	23.5	8.8	12.55	9.02	7.44	9.65	4.5	11.1	9.75	47.49	21	27.26	20.17	19.74	22.86	13.55	22.91	23.51
X268_RS08175	543	1726377	1726919	+	phosphonopyruvate decarboxylase	2.47352	1	1	-1.07744	0.00999152	0.0709418	-3.55501	1	1	73.5	129.31	121.94	91.66	1251.6	64.11	37.13	40.43	62.12	148.54	308.72	264.87	204.94	3321.71	151.92	111.69	83.48	149.68
X268_RS08180	591	1726916	1727506	+	aldehyde dehydrogenase	2.0641	1	1	-1.57848	0.000313347	0.00507381	-3.64295	1	1	12.29	20.82	23.4	13.89	155.77	14.24	3.12	7.52	7.57	24.85	49.7	50.83	31.05	413.41	33.74	9.39	15.54	18.25
X268_RS08185	702	1727654	1728355	+	TetR/AcrR family transcriptional regulator	-0.185884	0.462453	0.905345	-0.559135	0.0696242	0.252176	-0.375095	0.139083	0.511343	1703.15	769.45	899.86	967.55	603.79	907.64	470.02	986.79	531.17	3441.8	1837.02	1954.55	2163.45	1602.45	2150.64	1414	2037.56	1279.91
X268_RS08190	1194	1728357	1729550	+	efflux RND transporter periplasmic adaptor subunit	-0.079624	0.723614	0.966454	-0.109717	0.627539	0.831341	-0.0297222	0.896823	0.976927	1155.86	725.75	871.53	853.9	498.42	910.54	545.43	933.15	810.66	2335.81	1732.69	1893.02	1909.33	1322.78	2157.51	1640.85	1926.81	1953.37
X268_RS08195	3096	1729619	1732714	+	MexW/MexI family multidrug efflux RND transporter permease subunit	-0.0891414	0.719357	0.965533	-0.167473	0.50974	0.756899	-0.0810301	0.699404	0.918411	526.27	234.64	305.82	331.75	193.19	323.69	215.85	351.58	266.2	1063.51	560.18	664.25	741.8	512.73	766.98	649.35	725.96	641.44
X268_RS08200	2583	1732873	1735455	+	PAS domain-containing sensor histidine kinase	-0.269243	0.345012	0.885896	-0.619133	0.0493128	0.201778	-0.352426	0.144188	0.523077	20.48	7.21	12.29	10.9	6.32	10.44	5.62	10.88	6.29	41.38	17.22	26.7	24.38	16.77	24.73	16.89	22.46	15.16
X268_RS08205	390	1735452	1735841	+	response regulator	-0.21086	0.460738	0.905345	-0.518686	0.108078	0.325416	-0.310257	0.280421	0.69505	64.94	31.38	44.49	28.38	26.91	46.85	15.52	26.38	38.67	131.24	74.92	96.63	63.47	71.42	111.02	46.68	54.48	93.19
X268_RS08210	1251	1735838	1737088	+	response regulator	-0.284164	0.34852	0.885896	-0.265113	0.420623	0.6903	0.0143309	0.947367	0.991083	68.06	23.24	30.36	30.4	21.52	29.59	19.85	38.9	28.26	137.53	55.48	65.95	67.97	57.12	70.1	59.73	80.33	68.1
X268_RS08215	744	1737098	1737841	+	hypothetical protein	-0.252232	0.233925	0.877386	-0.302179	0.233364	0.505656	-0.0530273	0.804539	0.952218	95.77	50.56	59.22	53.75	40.62	50.79	36.05	54.09	55.98	193.53	120.71	128.64	120.19	107.81	120.34	108.44	111.68	134.88
[truncated: 6,141 more rows]

## Sheet: Table S2B
Table S2B. 11 DEGs in ΔnolA compared to CCBAU53363 are listed (|Log2R | > 1; false-discovery rate (FDR) < 0.01).
[truncated: 12 more rows]

## Sheet: Table S2C
Table S2C. Transcription profiles of symbiosis-associated genes.
[truncated: 99 more rows]
