# Supplementary material for: Scrutiny of NolA and NodD1 Regulatory Roles in Symbiotic Compatibility Unveils New Insights into Bradyrhizobium guangxiense CCBAU53363 Interacting with Peanut (Arachis hypogaea) and Mung Bean (Vigna radiata)
Source: Microbiol Spectr. 2022 Dec 8;11(1):e02096-22. doi: 10.1128/spectrum.02096-22 (PMC9927474; doi:10.1128/spectrum.02096-22)
Supplement: Supplemental file 4 — Table S4. Download spectrum.02096-22-s0004.xlsx, XLSX file, 0.02 MB [file spectrum.02096-22-s0004.xlsx]

## Sheet: Sheet1
Table S4. Strains, plasmids and primers used in this study.

## Sheet: Table S4A
Table S4A. Strains and plasmids used in this study.
Strains	Relevant characteristics	Note
E. coli
DH5α	F-,φ80dlacZΔM15,Δ(lacZYA-argF)U169,deoR,recA1,endA1,hsdR17(rk-,mk+),phoA,supE44, λ-, thi-1, gyrA96, relA1	GenStar
Bradyrhizobium
B.guangxiense CCBAU53363	Wild-type of type II strain, TMPr	(Li et al., 2015)
53ΔnodD1	CCBAU53363 ΔnodD1, TMPr	This work
53ΔnolA	CCBAU53363 ΔnolA, TMPr	This work
53ΔnodD1nolA	CCBAU53363 ΔnodD1nolA, TMPr	This work
53ΔnodD1/53nodD1	CCBAU53363ΔnodD1, expressing the nodD1 gene of CCBAU53363,TMPr	This work
53ΔnolA/53nolA	CCBAU53363ΔnolA, expressing the nolA gene of CCBAU53363, TMPr	This work
53ΔnodD1/51nodD1	CCBAU53363ΔnodD1, expressing the nodD1 gene of CCBAU51778, TMPr	This work
53ΔnolA/51nolA	CCBAU53363ΔnolA, expressing the nolA gene of CCBAU51778, TMPr	This work
53ΔnodC	CCBAU53363 ΔnodC, TMPr	This work
53ΔvirK	CCBAU53363 ΔvirK, TMPr	This work
53ΔttsI	CCBAU53363 ΔttsI, TMP r	This work
53ΔrhcJ	CCBAU53363 ΔrhcJ, TMPr	This work
53ΔnopP	CCBAU53363 ΔnopP, TMPr	This work
53ΔnodW	CCBAU53363 ΔnodW, TMPr	This work
53ΔnodD1nodW	CCBAU53363 ΔnodD1nodW, TMPr	This work
53ΔnodD1ttsI	CCBAU53363 ΔnodD1ttsI, TMPr	This work
53ΔnodD1rhcJ	CCBAU53363 ΔnodD1rhcJ, TMPr	This work
53ΔnodD1nopP	CCBAU53363 ΔnodD1nopP, TMPr	This work
53ΔnodD1nodWttsI	CCBAU 53363ΔnodD1nodWttsI, TMPr	This work
53ΔX268_RS35990	CCBAU53363ΔX268_RS35990, TMPr	This work
53ΔX268_RS37710	CCBAU53363ΔX268_RS37710, TMPr	This work
Plasmids
pRK2013	Helper plasmid, IncP, Tra+,Mob+,ColE1, Kmr	(Figurski and Helinski, 1979)
pJQ200SK	Broad host range cloning vector, Genr, Smr	(Quandt and Hynes, 1993)
pGEX-KG	Plasmids expressing GST, Ampr	Our lab

## Sheet: Table S4B
Table. S4B. Primers used in this study.
Primers	Description	DNA sequence (5'- 3')
53D1-UF	For nodD1 deletion (53363)	GCTTGATATCGAATTCCTGCAGCCCGCTCCAACTCATTCTCCCA
53D1-UR	For nodD1 deletion (53363)	TGCTATCAGGGCATCAAGA
53D1-DF	For nodD1 deletion (53363)	CGTCGCTCTTGATGCCCTGATAGCACAGGTCTTGCTTGAGGAAG
53D1-DR	For nodD1 deletion (53363)	CCGCTCTAGA ACTAGTGGAT CCCCCCGTTCATTTGTCAGGCTG
53A-UF	For nolA deletion (53363)	GCTTGATATCGAATTCCTGCAGCCCTCGTGCTGAGCCATTTCA
53A-UR	For nolA deletion (53363)	AGCCGGACCT GTACAACCT
53A-DF	For nolA deletion (53363)	GGCGTCAGGTTGTACAGGTCCGGCTGTACCTCTGCTCGAACGG
53A-DR	For nolA deletion (53363)	CCGCTCTAGAACTAGTGGATCCCCCGCGGCTATCGTGCTTATT
53D1A-UF	For nodD1 deletion (53363ΔnolA)	GCTTGATATCGAATTCCTGCAGCCCTGCCAAGACCAAGGATGA
53D1A-UR	For nodD1 deletion (53363ΔnolA)	TCGTCACAGGAGGAACCAA
53D1A-DF	For nodD1 deletion (53363ΔnolA)	CCAGGCTTGGTTCCTCCTGTGACGAATCAAGAGCGACGAGCAGA
53D1A-DR	For nodD1 deletion (53363ΔnolA)	CCGCTCTAGAACTAGTGGATCCCCCTTGGCTTCATTGCCGTGT
com_53D1-53F	For nodD1 homologous complementation (53363ΔnodD1)	GCTTGATATCGAATTCCTGCAGCCCGCTCCAACTCATTCTCCCA
com_53D1-53R	For nodD1 homologous complementation (53363ΔnodD1)	CCGCTCTAGA ACTAGTGGAT CCCCCCGTTCATTTGTCAGGCTG
com_53A-53F	For nolA homologous complementation (53363ΔnolA)	GCTTGATATCGAATTCCTGCAGCCCTCGTGCTGAGCCATTTCA
com_53A-53R	For nolA homologous complementation (53363ΔnolA)	CCGCTCTAGAACTAGTGGATCCCCCGCGGCTATCGTGCTTATT
com_53D1-51UF	For nodD1 heterogenous complementation (53363ΔnodD1)	GCTTGATATCGAATTCCTGCAGCCCGCTCCAACTCATTCTCCCA
com_53D1-51UR	For nodD1 heterogenous complementation (53363ΔnodD1)	TTAGATCAAG TCCCTTGAAC CGCATTGTTCATTCATCCGCAGTGT
com_53D1-51F	For nodD1 heterogenous complementation (53363ΔnodD1)	ATGCGGTTCAAGGGACTTGATCTAAATCT
com_53D1-51R	For nodD1 heterogenous complementation (53363ΔnodD1)	CTAGCAGCGCCTGCGAGTTG
com_53D1-51DF	For nodD1 heterogenous complementation (53363ΔnodD1)	GCCTCCAACTCGCAGGCGCTGCTAGCGCGTCCCCCAATTGG
com_53D1-51DR	For nodD1 heterogenous complementation (53363ΔnodD1)	CCGCTCTAGA ACTAGTGGAT CCCCCCACTCGCGAC GCTCATTCT
com_53A-51UF	For nolA heterogenous complementation (53363ΔnolA)	GCTTGATATCGAATTCCTGCAGCCCTCGTGCTGAGCCATTTCA
com_53A-51UR	For nolA heterogenous complementation (53363ΔnolA)	AGCCGGACCT GTACAACCT
com_53A-51F	For nolA heterogenous complementation (53363ΔnolA)	GGCGTCAGGTTGTACAGGTCCGGCTATTGGCGAACTTGCAGAGG
com_53A-51R	For nolA heterogenous complementation (53363ΔnolA)	TCAGCCAAAG TACGGCTGA
com_53A-51DF	For nolA heterogenous complementation (53363ΔnolA)	GGAGGATCAGCCGTACTTTGGCTGAGTACCTCTGCTCGAACGG
com_53A-51DR	For nolA heterogenous complementation (53363ΔnolA)	CCGCTCTAGAACTAGTGGATCCCCCGCGGCTATCGTGCTTATT
53C-UF	For nodC deletion (53363)	GCTTGATATCGAATTCCTGCAGCCCCGTTCCTTTCGGATTTGG
53C-UR	For nodC deletion (53363)	GGCTCATTCTGGTCTCAGTG
53C-DF	For nodC deletion (53363)	ACTTTCACTGAGACCAGAATGAGCCCGTGAGGTGCGATTTCTT
53C-DR	For nodC deletion (53363)	CCGCTCTAGA ACTAGTGGAT CCCCCGCTTGATTCCACAGATTCG
53K-UF	For virK deletion (53363)	GCTTGATATCGAATTCCTGCAGCCCGAGAGAGTTCCATCACCCA
53K-UR	For virK deletion (53363)	CTTTGGTAAGGGCAATAGC
53K-DF	For virK deletion (53363)	GGCTATTGCCCTTACCAAAGCGCATATGCTCTTCTCCA
53K-DR	For virK deletion (53363)	CCGCTCTAGAACTAGTGGATCCCCCGGAAATCAAGTTCAAGCGG
53I-UF	For ttsI deletion (53363/53363ΔnodD1)	GCTTGATATCGAATTCCTGCAGCCCCAGCAGACCACTCGTTAGAT
53I-UR	For ttsI deletion (53363/53363ΔnodD1)	TGTGGTCGCCTATAGTGC
53I-DF	For ttsI deletion (53363/53363ΔnodD1)	CACAATCGCACTATAGGCGACCACAAAACGACGCTCAGTTGAAG
53I-DR	For ttsI deletion (53363/53363ΔnodD1)	CCGCTCTAGAACTAGTGGATCCCCCCCACTGCTAAACCCGAAA
53J-UF	For rhcJ deletion (53363/53363ΔnodD1)	GCTTGATATCGAATTCCTGCAGCCCATTTCGTCCGAGCCTGTCT
53J-UR	For rhcJ deletion (53363/53363ΔnodD1)	ATAGGCCGAATGCAATGTCC
53J-DF	For rhcJ deletion (53363/53363ΔnodD1)	GTTGCGGACATTGCATTCGGCCTATAAGAACCATCAACCGCCG
53J-DR	For rhcJ deletion (53363/53363ΔnodD1)	CCGCTCTAGAACTAGTGGATCCCCCTAACCGCGCTCAAGGAGAT
53P-UF	For nopP deletion (53363/53363ΔnodD1)	GCTTGATATCGAATTCCTGCAGCCCGGAGTTGTGCTTGACAGTGA
53P-UR	For nopP deletion (53363/53363ΔnodD1)	CGAGGACGGTGACTTTATG
53P-DF	For nopP deletion (53363/53363ΔnodD1)	GCGCTACATAAAGTCACCGTCCTCGTCGATCTCAACCACGGGT
53P-DR	For nopP deletion (53363/53363ΔnodD1)	CCGCTCTAGAACTAGTGGATCCCCCGCTGTTCTGCGTGGACACTA
53_16S-QF	qPCR	CCGTCCTTAGTTGCTACCA
53_16S-QR	qPCR	CATTGTCACCGCCATTGTA
53_nodD1-QF	qPCR	TGATAGCAGAGCGTAACTTGA
53_nodD1-QR	qPCR	TCGTGAACAACTCGTCCTT
53_nodC-QF	qPCR	CGATTGGATCATACACAA
53_nodC-QR	qPCR	GTAGCAAGGAACGATAAC
53_nolA-QF	qPCR	AGGACTGCTCACTGCTTCTC
53_nolA-QR	qPCR	AAGTGCGACTATGTGGTAAACG
53_nopP-QF	qPCR	CAACAATCCTCACGAATACTCT
53_nopP-QR	qPCR	CGACGCTCATATTTCCTAACT
53_rhcJ-QF	qPCR	GCTTGCCCTTCTCCTTAGTA
53_rhcJ-QR	qPCR	GCCATTCAGCAGTTCTATCG
53_ttsI-QF	qPCR	TGGACCTCATCTCTACTCTTG
53_ttsI-QR	qPCR	ATGGCAGGCATTGAATATCC
53_virK-QF	qPCR	GCAAGGTGGTCTGATTATCA
53_virK-QR	qPCR	GCGGATGTATTCGGTAACAG
53W_UF	For nodW deletion (53363/53363ΔnodD1/53363ΔnodD1ttsI)	TATCGAATTCCTGCAGCCCTCATCTCGCGCAACAGATCAGC
53W_UR	For nodW deletion (53363/53363ΔnodD1/53363ΔnodD1ttsI)	TTCAAACAGAACCATGGCAAAT
53W_DF	For nodW deletion (53363/53363ΔnodD1/53363ΔnodD1ttsI)	ATTTGCCATGGTTCTGTTTGAAGTACGAGCGGCGGCTCTC
53W_DR	For nodW deletion (53363/53363ΔnodD1/53363ΔnodD1ttsI)	CTAGAACTAGTGGATCCCCCTCGACATTCCGACATTCCGA
53T_UF	For X268_RS35990 deletion (53363)	GATATCGAATTCCTGCAGCCCAAGAGCCTCGCCATCACAA
53T_UR	For X268_RS35990 deletion (53363)	TCGTGGCCGAGCGATTGG
53T_DF	For X268_RS35990 deletion (53363)	CCAATCGCTCGGCCACGATGTCCCGGGTAATCCGTGC
53T_DR	For X268_RS35990 deletion (53363)	TCTAGAACTAGTGGATCCCCCCGTGGAGCTGCTGAGCGAA
53O_UF	For X268_RS37710 deletion (53363)	GATATCGAATTCCTGCAGCCCCACAATAGGTATCCGGAG
53O_UR	For X268_RS37710 deletion (53363)	GTTAGTCCTCCCGATTTG
53O_DF	For X268_RS37710 deletion (53363)	CAAATCGGGAGGACTAACGGCCCATGAACCTCTTAG
53O_DR	For X268_RS37710 deletion (53363)	TCTAGAACTAGTGGATCCCCCCAACAGCCAGAGTGTACT
53NolA_F	For NolA protein expression (53363)	GATCTGGTTCCGCGTGGATCCCCGATGAACAGGCCTTCATTCTAT
53NolA_R	For NolA protein expression (53363)	ACCACCACCACCGGAAATTCCTCACATGTCGACTTTACCCGGA
53nopP_F	EMSA	TGTGAACCATAGGAGAGT
53nopP_R	EMSA	CTGCCGGCCGAATCTTGC
t53nodC-F	For detection of nodC deletion	CGTGCTGGGAGAATGAGTT
t53nodC-R	For detection of nodC deletion	GGTGATGGCTTGATAGCGT
t53nodD1-F	For detection of nodD1 deletion and 53ΔnodD1complemented by 53nodD1 gene or 51nodD1 gene	CCCATCAGGTGTAGTGTAGGAT
t53nosD1-R	For detection of nodD1 deletion and 53ΔnodD1complemented by 53nodD1 gene or 51nodD1 gene	GTCTCCGTTCTGCCTCATA
t53nolA-F	For detection of nolA deletion and 53ΔnolA complemented by 53nolA gene or 51nolA gene	GCAGCCCATTTGTGTTCT
t53nolA-R	For detection of nolA deletion and 53ΔnolA complemented by 53nolA gene or 51nolA gene	AGCACGCAGCATCAACTT
t53AD-F	For detection of 53ΔnodD1nolA	GCAGCCCATTTGTGTTCT
t53AD-R	For detection of 53ΔnodD1nolA	TCCAACTCATTCTCCCAGC
t53nopP-F	For detection of nopP deletion	ATGAGGCGCTTGATGTCC
t53nopP-R	For detection of nopP deletion	TGGTGAAGCACAAGACGGA
t53ttsI-F	For detection of ttsI deletion	ACCTGGCGAAGTTGAATG
t53ttsI-R	For detection of ttsI deletion	GATTGTTGCTGAGAACGGT
t53rhcJ-F	For detection of rhcJ deletion	TCACTAACATCTCGCCCG
t53rhcJ-R	For detection of rhcJ deletion	ATTGTTGCCGAACTCCTG
t53virK-F	For detection of virK deletion	ACCTAAGCAACCTCGGACAC
t53virK-R	For detection of virK deletion	GCAACCGAGATGGAAGAGAC
t53nodW-F	For detection of nodW deletion	GAGACGCCGTGGACATAG
t53nodW-R	For detection of nodW deletion	ATCTGGTAGTCGGGAATGG
t53-35990-F	For detection of X268_RS35990 deletion	CGGAGCAGATGAGAACGTGG
t53-35990-R	For detection of X268_RS35990 deletion	CGAGCTTCTGGGCAACGCC
t53-37710-F	For detection of X268_RS37710 deletion	GTCAGGTGACGAGGAATACC
t53-37710-R	For detection of X268_RS37710 deletion	AATCATCGCGGCAATCATCATC
pJQ200SK-F	For detection of single-crossover transconjugants with the primer-R of the corresponding genes	AAGTTGGGTAACGCCAGGG
